# Supplementary material for: Remodeling of gut bacteriome and virome in acute retinal necrosis: expansion of Enterobacteriaceae-related taxa
Source: Front Microbiol. 2026 Jun 29;17:1848524. doi: 10.3389/fmicb.2026.1848524 (PMC13357178; doi:10.3389/fmicb.2026.1848524)
Supplement: Supplementary file 2 [file Table_1.XLSX]

## Sheet: Table S1_Overview
	Supplementary Table 1 Legends
	Table S1A	16S sequence processing statistics
	Table S1B	Genus-level abundance matrix
S2C_Alpha_diversity	Table S1C	Bacterial alpha-diversity outputs
S2D_1_Beta_PCoA_coordinates	Table S1D_1	Bacterial beta-diversity PCoA coordinates
S2D_2_PERMANOVA_summary	Table S1D_2	PERMANOVA summary of bacterial beta diversity

## Sheet: Table S1A
Table S1A: Sequence processing QC
Sample_ID	Group	Input	Filtered	Denoised	Merged	Non_chimeric	Non_singleton	Filtered_rate_percent	Non_chimeric_rate_percent	Final_retention_rate_percent
ARN1	ARN	69441	66852	65704	62025	50853	50795	96.272	73.232	73.148
ARN2	ARN	72644	70053	69564	68350	66283	66276	96.433	91.244	91.234
ARN3	ARN	76515	73974	73710	73185	71548	71544	96.679	93.508	93.503
ARN4	ARN	69086	65998	63668	55242	44178	44023	95.53	63.946	63.722
ARN5	ARN	70354	68082	67942	67702	66990	66987	96.771	95.218	95.214
ARN6	ARN	67190	64499	63621	60327	51044	51020	95.995	75.97	75.934
ARN7	ARN	66278	63704	63519	63275	56865	56863	96.116	85.798	85.795
ARN8	ARN	65781	62589	62237	61264	59217	59209	95.148	90.021	90.009
ARN9	ARN	70868	67999	67727	67154	65980	65976	95.952	93.103	93.097
ARN10	ARN	71142	68451	67969	66910	66138	66133	96.217	92.966	92.959
N1	N	73818	71058	69832	66301	56364	56345	96.261	76.355	76.33
N2	N	77268	74135	73531	71694	64188	64182	95.945	83.072	83.064
N3	N	69122	66330	64438	57222	43615	43495	95.961	63.099	62.925
N4	N	78375	75684	75169	73989	69831	69827	96.567	89.099	89.093
N5	N	77645	75071	74252	71418	61659	61638	96.685	79.411	79.384
N6	N	72619	69555	67840	61091	47936	47860	95.781	66.01	65.906
N7	N	72332	69578	69373	69103	68934	68933	96.193	95.302	95.301
N8	N	71763	69039	67985	64510	50596	50566	96.204	70.504	70.462
N9	N	65847	63380	62987	61708	60069	60060	96.253	91.225	91.211
N10	N	70170	67512	66859	64357	55712	55697	96.212	79.396	79.374

## Sheet: Table S1B
Table S1B: Genus abundancematrix
Taxon	ARN1	ARN2	ARN3	ARN4	ARN5	ARN6	ARN7	ARN8	ARN9	ARN10	N1	N2	N3	N4	N5	N6	N7	N8	N9	N10
d__Bacteria;p__Firmicutes_A;c__Clostridia;o__Oscillospirales;f__Ruminococcaceae;g__Faecalibacterium	0.344143	0.104429	7.26e-05	0.0411181	0.000484027	0.414013	0.000121007	0.112754	0.00121007	0.0330833	0.289255	0.115924	0.256897	0.0122943	0.096394	0.147217	0.0575024	0.183374	0.0797919	0.14257
d__Bacteria;p__Proteobacteria;c__Gammaproteobacteria;o__Enterobacterales_A;f__Enterobacteriaceae_A;g__Escherichia	0.0374153	0.0307841	0.463408	0.0139884	0.642207	0.103001	0.147483	0.0145934	0.000968054	0.185116	0.000193611	0.0378751	9.68e-05	0.0090029	0.017546	0.000435624	0.220983	0.00491287	0.00851888	0.00597773
d__Bacteria;p__Firmicutes_A;c__Clostridia;o__Lachnospirales;f__Lachnospiraceae;g__Blautia_A	0.0305179	0.0367377	0.0407551	0.0145692	0.0267667	0.0543804	0	0.0190223	0.294918	0.0213456	0.0928364	0.135528	0.0307357	0.139182	0.0404889	0.0342207	0.0591965	0.03894	0.0279284	0.0507502
d__Bacteria;p__Actinobacteriota;c__Actinomycetia;o__Actinomycetales;f__Bifidobacteriaceae;g__Bifidobacterium	0.00413843	0.0120281	0.170547	0.00667957	0.00191191	0.000919652	4.84e-05	0.0422072	0.0510649	0.0334947	0.0196031	0.0293804	0.0150774	0.140755	0.168369	0.00130687	0.161544	0.0796467	0.0155131	0.0484511
d__Bacteria;p__Firmicutes_A;c__Clostridia;o__Oscillospirales;f__Ruminococcaceae;g__Gemmiger_A	0.0133349	0.00508228	0.000411423	0.0134318	0	0.010213	0	0.0407067	0.149419	0.0493466	0.0462004	0.0404647	0.0273475	0.140803	0.127614	0.0419409	0.0503146	0.111157	0.0306873	0.036302
d__Bacteria;p__Actinobacteriota;c__Coriobacteriia;o__Coriobacteriales;f__Coriobacteriaceae;g__Collinsella	0.0331559	0.0235479	0.0113262	0.00481607	0.0163117	0	4.84e-05	0.0235721	0.0220958	0.00515489	0.0133591	0.253364	0.00680058	0.248959	0.0668199	0.0141336	0.0543078	0	0.0103824	0
d__Bacteria;p__Bacteroidota;c__Bacteroidia;o__Bacteroidales;f__Bacteroidaceae;g__Phocaeicola_A	0.017183	4.84e-05	0.00036302	0.0172556	0.0668925	0.125653	0.000242014	0.0089303	0.158156	0.00285576	0.00053243	0.00166989	0.060818	0.00377541	0.0071152	0.0120039	9.68e-05	0.0283882	0.0439981	0.0980639
d__Bacteria;p__Firmicutes_A;c__Clostridia;o__Lachnospirales;f__Lachnospiraceae;g__Agathobacter	0.0322362	0.025121	0.0142304	0.0157309	0	0.0172798	7.26e-05	0.278751	0.00152469	0.0111084	0.0225799	0.0773959	0.00672798	0.00409003	0.00142788	0.0725557	0.00121007	0.00198451	0.0119555	0.0564376
d__Bacteria;p__Firmicutes_A;c__Clostridia;o__Oscillospirales;f__Acutalibacteraceae;g__Ruminococcus_E	0.00425944	0.0238383	7.26e-05	0.00667957	0	0.000145208	0	0.0128509	4.84e-05	0.0356244	0.024758	0	0	0.00227493	0.000121007	0.00815586	0.000338819	0.216384	0.215755	0.0453533
d__Bacteria;p__Bacteroidota;c__Bacteroidia;o__Bacteroidales;f__Bacteroidaceae;g__Bacteroides_H	0.00634076	0.00370281	0.0017183	0.0235479	0.00810745	0.0347289	0	0.0189497	0.000968054	0.0702081	0.00101646	0.0016941	0.043635	0.000217812	0.00955953	0.02909	0.00413843	0.0404889	0.0744192	0.193151
d__Bacteria;p__Bacteroidota;c__Bacteroidia;o__Bacteroidales;f__Bacteroidaceae;g__Prevotella	0.0835431	0.0688771	0	0.0739351	0	0.013698	0	0.0203049	0.000121007	0.00140368	0.0294046	0.00755082	0	0.00684898	0.013819	0.00651017	0.0118587	0.00300097	0.0518151	0.000193611
d__Bacteria;p__Proteobacteria;c__Gammaproteobacteria;o__Enterobacterales_A;f__Enterobacteriaceae_A;g__Klebsiella	0.0071394	0	0.000266215	0.244676	0.000750242	0	0.046878	0.00140368	0.0381897	0.0264763	0.0145208	0.000145208	0	0	0	0	0.00692159	0	0	0
d__Bacteria;p__Firmicutes_A;c__Clostridia;o__Peptostreptococcales;f__Peptostreptococcaceae;g__Romboutsia_B	0.0130445	0.00936592	0.0295257	0.0053001	0.116505	0	0	0.0121491	0.0017909	0.00152469	0.00389642	0.000992256	0.00825266	0.0347773	0.0441917	0.00484027	0.0115924	0.00147628	0.0629477	0.0203775
d__Bacteria;p__Proteobacteria;c__Gammaproteobacteria;o__Enterobacterales_A;f__Enterobacteriaceae_A;g__unclassified_Enterobacteriaceae_A	0.0811713	0	0	0.101379	0.0208132	0	0.122217	0.000169409	0.0124395	0.00418683	7.26e-05	0.000459826	0.000193611	2.42e-05	0	0.000387222	0.00164569	0.00646176	0.00053243	0
d__Bacteria;p__Firmicutes_C;c__Negativicutes;o__Veillonellales;f__Dialisteraceae;g__Dialister	0.0427638	0.131147	0.000242014	0.00663117	0.0418925	0	0	0.0110358	0.000217812	0.000871249	0	7.26e-05	0.0375363	0	0.00646176	0.0480639	0.00188771	0	0.0179574	7.26e-05
d__Bacteria;p__Verrucomicrobiota;c__Verrucomicrobiae;o__Verrucomicrobiales;f__Akkermansiaceae;g__Akkermansia	0.00104066	0.246539	0.0252662	0	0	0	0	0	0	0.00258954	0.0130929	0	0.000484027	0	0.00370281	0.0185624	0.000242014	0.00121007	0	0
d__Bacteria;p__Firmicutes_A;c__Clostridia;o__Lachnospirales;f__Lachnospiraceae;g__Dorea_A	0.00738141	0.0331559	0.017425	0.00280736	0	0.00471926	0	0.0188045	0	0.00401742	0.0156825	0.0585189	0.00404163	0.0660213	0.0140852	0.0101888	0.0070668	0.0157309	0.00304937	0.00626815
d__Bacteria;p__Firmicutes_A;c__Clostridia;o__Lachnospirales;f__Lachnospiraceae;g__Anaerobutyricum	0.00401742	0.0182478	0.00166989	0.00600194	0	0	0	0.007212	0	0.00341239	0.0172072	0.0357696	0.0156099	0.032091	0.0124395	0.0053001	0.0204017	0.0453533	0.00406583	0.0189739
d__Bacteria;p__Bacteroidota;c__Bacteroidia;o__Bacteroidales;f__Rikenellaceae;g__Alistipes_A	0.00909971	0.00227493	0	0.0088577	0	0.00965634	0	0	2.42e-05	0.0017909	0.003606	0.000871249	0.0447725	2.42e-05	0.0111568	0.0140852	0.00283156	0.0109632	0.0759439	0.0252178
d__Bacteria;p__Firmicutes_D;c__Bacilli;o__Lactobacillales;f__Enterococcaceae;g__Enterococcus_D	0	0.00123427	0	0	0	0	0.214763	0	0	0	0	0	0	0	0	7.26e-05	0	0	0	0
d__Bacteria;p__Firmicutes_A;c__Clostridia;o__Lachnospirales;f__Lachnospiraceae;g__Mediterraneibacter_A	0.00793804	0.00210552	0	0.00375121	0	0.0335915	0	0.0191917	9.68e-05	0.0239109	0.00496128	0.00287996	0.00696999	0.0221926	0.0189981	0.00672798	0.00776864	0	0.00188771	0.0367861
d__Bacteria;p__Firmicutes_D;c__Bacilli;o__Lactobacillales;f__Enterococcaceae;g__Enterococcus_A	0	0.0053243	0	0	0	0	0.188432	0	0	0	0	0	0	0	0	0	0.00217812	0	0	0
d__Bacteria;p__Firmicutes_D;c__Bacilli;o__Lactobacillales;f__Streptococcaceae;g__Streptococcus	0.00268635	0.00592933	0.00844627	0.00166989	0.00152469	0.000193611	0.0173766	0.00491287	0.00880929	0.00438045	0.0114956	0.0447483	0.0210552	0.0119313	0.003606	0.00486447	0.0272749	0.00670378	0.00116167	0.00053243
d__Bacteria;p__Firmicutes_D;c__Bacilli;o__Erysipelotrichales;f__Erysipelotrichaceae;g__Holdemanella	0	0.000968054	0	0.00409003	0	0.00222653	0	0	0.00251694	0.0108906	0	0	4.84e-05	0	0.0220958	0.0315586	0.0838093	0	0.0220474	0
d__Bacteria;p__Firmicutes_C;c__Negativicutes;o__Selenomonadales;f__Selenomonadaceae;g__Megamonas	0	0	0	0	0	0	0	0.0878025	0.031365	0	0.04015	0.00118587	0.000242014	0.0127541	0	0	0	0	0.000435624	0
d__Bacteria;p__Proteobacteria;c__Gammaproteobacteria;o__Enterobacterales_A;f__Pasteurellaceae;g__Haemophilus_D	9.68e-05	0	0	0.000242014	0.00222653	0	0	0	0	0	0.132043	0.0161423	0.0053969	0	0.000798645	0	0.00130687	0.00510649	0.00486447	0
d__Bacteria;p__Firmicutes_A;c__Clostridia;o__Oscillospirales;f__Oscillospiraceae;g__Vescimonas	0.000847047	0.017909	0.000145208	0.00694579	0	0.0127783	0	0.000266215	4.84e-05	0.0201597	0.00571152	0.000556631	0.00268635	0	0.00152469	0.0844627	0.00278316	0	0.00263795	0
d__Bacteria;p__Firmicutes_A;c__Clostridia;o__Lachnospirales;f__Lachnospiraceae;g__Fusicatenibacter	0.00861568	0	0.000484027	0.00319458	0	0.00249274	0	0.014061	0.0110358	0	0.00428364	0.00953533	0.00856728	0.0272749	0.0145692	0.00377541	0.00237173	0.025605	0.00745402	0.0147628
d__Bacteria;p__Firmicutes_A;c__Clostridia;o__Lachnospirales;f__Lachnospiraceae;g__Roseburia	0.00404163	0.0271055	0	0.00907551	0	0.0194337	0	0.0123427	0.000169409	0.00343659	0.00936592	0.00227493	0.0240319	0	0.00200871	0.00317038	0	0.0272507	0.00118587	0.00665537
d__Bacteria;p__Firmicutes_A;c__Clostridia;o__Oscillospirales;f__Acutalibacteraceae;g__Pseudoruminococcus_A	0	0	0	0	0	0	0	0	0	0	0	0	0.00987415	7.26e-05	0.141288	0	0	0	0	0
d__Bacteria;p__Firmicutes_C;c__Negativicutes;o__Acidaminococcales;f__Acidaminococcaceae;g__Phascolarctobacterium_A	0.00036302	0	0.000774443	0.00198451	0	0.00379961	7.26e-05	0.0468054	0.0219264	0.0017425	0.00205711	9.68e-05	0.000508228	0	0.000411423	0.0053727	0	0.00580832	0.000556631	0.053485
d__Bacteria;p__Firmicutes_D;c__Bacilli;o__Lactobacillales;f__Enterococcaceae;g__Enterococcus_E	0	0	0	0	0	0	0.128558	0	0	0	0	0	0	0	0	0	0	0	0	0
d__Bacteria;p__Firmicutes_A;c__Clostridia;o__Lachnospirales;f__Lachnospiraceae;g__Anaerostipes	0.00421104	0.0071636	0.0344385	0.00159729	0	0	0	0.00411423	0	0.000266215	0.00273475	0.0283398	0.00137948	0.00585673	0.0240561	0.00454986	0.000726041	0	0.000217812	0.00280736
d__Bacteria;p__Firmicutes_A;c__Clostridia;o__TANB77;f__CAG-508;g__CAG-273	0	0	0	0.0053727	0	0	0	0	0	0.068514	0	0	0	0	0.00367861	0.039787	0	0	0	0
d__Bacteria;p__Firmicutes_A;c__Clostridia;o__Oscillospirales;f__Acutalibacteraceae;g__Fimenecus	0	0	0	0	0	0	0	0.0127299	9.68e-05	0.000387222	0	0.0017667	0	0	0	0.000193611	0.079332	0.00471926	0.0115924	0
d__Bacteria;p__Firmicutes_D;c__Bacilli;o__Erysipelotrichales;f__Coprobacillaceae;g__Faecalibacillus	0.00304937	4.84e-05	0.0495402	0.00106486	0	0.0053001	0	0.00283156	0	0.000943853	0	0.0132381	0.00329138	0.0124153	0	0.00425944	0.00568732	0	0.000968054	0
d__Bacteria;p__Firmicutes_A;c__Clostridia;o__Lachnospirales;f__Lachnospiraceae;g__Coprococcus_A	0.0153195	0.000726041	0	0.0246128	0	0.00268635	0	0.00142788	0	0.00273475	0.00053243	0.00237173	0.00951113	0.000605034	0.00300097	0.00672798	0.000169409	0	0.028243	0.00266215
d__Bacteria;p__Firmicutes_A;c__Clostridia;o__Oscillospirales;f__Ruminococcaceae;g__Ruminococcus_C	0.0418683	0	0	0.0144724	0	0	0	0.00522749	0	0.000169409	0.00742982	0	0.007212	0	0.00203291	0.00159729	0.00638916	0	0.0126089	0.00157309
d__Bacteria;p__Firmicutes_A;c__Clostridia;o__Oscillospirales;f__Oscillospiraceae;g__ER4	0.00430784	0	0	0.0071394	0	0.0121007	0	0	0	0.0187803	0.0134318	0	0.0071152	2.42e-05	0.0171588	0.0127057	0.000338819	0	0.00549371	0.00053243
d__Bacteria;p__Firmicutes_D;c__Bacilli;o__Lactobacillales;f__Enterococcaceae;g__Enterococcus_B	0	0	9.68e-05	0	0.000314618	0	0.0415537	0	0.00225073	0.018635	0	0	0	0	0	0	0.00290416	0.031849	0	0
d__Bacteria;p__Firmicutes_D;c__Bacilli;o__Lactobacillales;f__Lactobacillaceae;g__Ligilactobacillus	0	0.0359148	0	0.0505082	0	0.000121007	0	0	0.0018635	0.00491287	0	0.00106486	0	0	0.000217812	0	0	0	0.000217812	0
d__Bacteria;p__Firmicutes_A;c__Clostridia;o__Oscillospirales;f__Acutalibacteraceae;g__Eubacterium_R	0.014908	0	0	0.0155615	0	0	2.42e-05	0	0	0.000338819	0.0105518	0	0.00101646	0.0089303	0.0127057	0.0136012	0	0.0100436	0.00634076	0
d__Bacteria;p__Bacteroidota;c__Bacteroidia;o__Bacteroidales;f__Tannerellaceae;g__Parabacteroides_B	0.00307357	0.00392062	7.26e-05	0.00133107	0.00275896	0.0178122	0	0.00104066	0.000193611	0.00244434	0.000145208	0.000387222	0.00696999	0.000145208	0.00104066	0.00859148	0.00989835	0.00433204	0.0123185	0.00861568
d__Bacteria;p__Firmicutes_A;c__Clostridia;o__Peptostreptococcales;f__Peptostreptococcaceae;g__Intestinibacter	0.00312197	0.0126089	0	0.00212972	0	0	0	0.0053243	0.0359632	0.00159729	0.00283156	0	0.000750242	0	0.0017425	0	0	0.000338819	0.00605034	0.0114472
d__Bacteria;p__Firmicutes_A;c__Clostridia;o__Oscillospirales;f__Acutalibacteraceae;g__CAG-217	0	0	0	0.00203291	0	0.000629235	0	0.00655857	9.68e-05	0.0225799	0	0	0.0354066	9.68e-05	0	0	0	0	0	0.0115198
d__Bacteria;p__Firmicutes_A;c__Clostridia;o__Lachnospirales;f__Lachnospiraceae;g__Lachnospira	0.0223379	0.000580833	0.000871249	0.00130687	0.000580833	0	0	0.00476767	7.26e-05	0.000387222	0.0204985	0	0.0053001	0.000290416	0.00152469	0.00389642	0	0.00452565	0.00922072	4.84e-05
d__Bacteria;p__Firmicutes_A;c__Clostridia;o__Lachnospirales;f__Lachnospiraceae;g__Ruminococcus_B	0	0.00643756	0.0592691	0	0.00314618	0	0	0.000242014	0.00452565	0	0	0	7.26e-05	0	0	0	0	0.000580833	0	0.0018635
d__Bacteria;p__Firmicutes_A;c__Clostridia;o__Clostridiales;f__Clostridiaceae;g__Clostridium_T	0.00278316	0.00314618	0.000169409	0.0248064	0.000217812	0	0.00413843	0.00108906	0.00336399	0.000435624	0.000121007	0	0.000387222	4.84e-05	0.00280736	0	0.000193611	0	0.0183688	0.00464666
d__Bacteria;p__Firmicutes_A;c__Clostridia;o__Peptostreptococcales;f__Peptostreptococcaceae;g__Terrisporobacter	0	0.00585673	0	0.0017909	0.000871249	0	0	0.00232333	0.0401985	0	0.00191191	9.68e-05	0.00508228	0	0.000605034	0	0	0	0.00300097	0.000169409
d__Bacteria;p__Firmicutes_A;c__Clostridia;o__Lachnospirales;f__Lachnospiraceae;g__Enterocloster	0.0036302	0.00648596	0.0127541	0.00150048	7.26e-05	0.00602614	0	0.00142788	0.00757502	0	0.00036302	0.003606	0.000605034	0.00730881	0.000217812	0.000266215	0.000169409	0.00428364	0.00147628	0.00154889
d__Bacteria;p__Firmicutes_A;c__Clostridia;o__Oscillospirales;f__Acutalibacteraceae;g__CAG-177	0.000217812	0	0	0.00256534	0	0	0	0	0	0.0487657	0	0.000145208	0.000193611	0	0	0	0.00396902	0	0.000338819	0
d__Bacteria;p__Firmicutes_A;c__Clostridia;o__Christensenellales;f__CAG-74;g__SFMI01	0	9.68e-05	0	0.00392062	0	0	0	0	0	0.000435624	0.01394	0	0.00934172	0	0.0133107	0.00629235	0.00234753	0	0.00556631	9.68e-05
d__Bacteria;p__Firmicutes_A;c__Clostridia;o__Oscillospirales;f__Acutalibacteraceae;g__CAG-488	0	0	0	0	0	0	0	0	0	0.0159003	0	0	0	0	0	0.0388674	4.84e-05	0	0	0
d__Bacteria;p__Proteobacteria;c__Gammaproteobacteria;o__Burkholderiales;f__Burkholderiaceae_A;g__Parasutterella	0	0	0.000871249	0.000290416	0	7.26e-05	0	0.0018151	0	0	0.0177396	0	0	2.42e-05	4.84e-05	0.000242014	0	0.000943853	0.000169409	0.0321152
d__Bacteria;p__Firmicutes_A;c__Clostridia;o__Lachnospirales;f__Lachnospiraceae;g__Eisenbergiella	0.00275896	0.00101646	0	0.00377541	0	0.0017425	0	0	0	0.0110358	0.0018635	0.000145208	0.021394	0.000653437	0.00382381	0.00203291	0.000653437	0	0.00232333	0.000387222
d__Bacteria;p__Firmicutes_C;c__Negativicutes;o__Veillonellales;f__Veillonellaceae;g__Veillonella_A	0.000556631	0.00827686	0.00249274	0.00486447	0.0017909	0	0.00116167	0.00239593	0.000459826	0.0017909	0.00188771	0.00406583	0.0191191	7.26e-05	0.000580833	0.000121007	0.000435624	0	0.000726041	0
d__Bacteria;p__Firmicutes_A;c__Clostridia;o__Oscillospirales;f__Oscillospiraceae;g__Faecousia	0.00147628	0	0	0.00752662	0	0.00205711	0	0	0	0.0137948	0.00203291	0	0.00820426	0	0.000242014	0.0102614	0.000266215	0.00133107	0.00242014	0.000653437
d__Bacteria;p__Firmicutes_C;c__Negativicutes;o__Acidaminococcales;f__Acidaminococcaceae;g__Acidaminococcus	0	0.000242014	0	0	0	0	0	0.0478219	0.000387222	7.26e-05	0	0	0	0	0	0	0	0	0	0
d__Bacteria;p__Firmicutes_A;c__Clostridia;o__Oscillospirales;f__Butyricicoccaceae;g__Agathobaculum	0.00379961	0.00578412	0.00164569	0.00225073	0	0.00684898	0	0.00304937	0.000774443	0	0.000387222	0.00319458	0.00430784	0.00089545	0.00392062	0.00317038	0.000871249	0.00164569	0.00372701	0.000193611
d__Bacteria;p__Firmicutes_A;c__Clostridia;o__Oscillospirales;f__Ruminococcaceae;g__Ruthenibacterium	0.000121007	0.00104066	0	0.000387222	0	0.000871249	0	0	0	0.0347531	0.000338819	0.000338819	0.000242014	0	0.000387222	0.000484027	0.00220232	0.00104066	0.000193611	0.00205711
d__Bacteria;p__Firmicutes_A;c__Clostridia;o__Lachnospirales;f__Lachnospiraceae;g__Bariatricus	0.000871249	0	0	0.00118587	0	0.00111326	0	0	0	0.00089545	0.000411423	0.0102372	0.0163117	0.000871249	0.00624395	0.00302517	9.68e-05	0	0.000169409	0.00271055
d__Bacteria;p__Firmicutes_D;c__Bacilli;o__RF39;f__UBA660;g__CAG-302	0.000169409	0	0	0.000580833	0	0	0	0	0	0.0119071	0	0	0	0	9.68e-05	0.0287028	0.000145208	0.00200871	0	0
d__Bacteria;p__Firmicutes_A;c__Clostridia;o__Lachnospirales;f__Lachnospiraceae;g__unclassified_Lachnospiraceae	0.00295256	0.000290416	0.000169409	0.0113262	0.000121007	0.00152469	0	0.000145208	0.000169409	0.000266215	0.00234753	0.000629235	0.00963214	0.000919652	0.00111326	0.00810745	0	0.00222653	2.42e-05	0.00128267
d__Bacteria;p__Bacteroidota;c__Bacteroidia;o__Bacteroidales;f__Muribaculaceae;g__CAG-1031	0	0	0	0	0	0	0	0	0	0	0	0	0.0429816	0	0	0	0	0	0	0
d__Bacteria;p__Firmicutes_A;c__Clostridia;o__Oscillospirales;f__Ruminococcaceae;g__Ruminococcus_D	0.00157309	0	0	0.00842207	0	0	0	0.00036302	2.42e-05	0.000266215	0	2.42e-05	0.0264037	0	0.000121007	9.68e-05	0	0	0.00440465	0.000121007
d__Bacteria;p__Proteobacteria;c__Gammaproteobacteria;o__Enterobacterales_A;f__Enterobacteriaceae_A;g__Citrobacter_A	0.0357696	0	0	0.00338819	0	0.000847047	0	0	0	0	0	0	0	0	0	0	0	0.00089545	0	0
d__Bacteria;p__Firmicutes_A;c__Clostridia;o__UBA1381;f__UBA1381;g__CAG-41	0.000750242	0.00142788	0.00212972	0.00609874	0	0	0	0.000508228	0	0.000726041	0.0101162	0	0.00788964	0.000338819	0.00113746	0.00244434	0.000193611	0.0054211	0.000726041	0.000193611
d__Bacteria;p__Firmicutes_A;c__Clostridia;o__TANB77;f__CAG-508;g__CAG-269	0.000992256	0	0	0	0	0	0	0	0	0	0	0	0.00285576	0.00517909	0	0.0222894	4.84e-05	0.00851888	0	0
d__Bacteria;p__Firmicutes_A;c__Clostridia;o__Lachnospirales;f__Lachnospiraceae;g__CAG-127	0	0	0	0.00200871	0	0	0	0	0	0.000290416	0.00479187	0	0	0	0.00154889	0.0285818	9.68e-05	0	0.00244434	0
d__Bacteria;p__Firmicutes_A;c__Clostridia;o__Oscillospirales;f__Oscillospiraceae;g__Limivicinus	0.000338819	0	0	0.010455	0	0.00140368	0	0.00225073	2.42e-05	0.0106728	0	0.000242014	0.00406583	0	0.000121007	0.00505808	0.000314618	0.00254114	0.0017909	0.000484027
d__Bacteria;p__Firmicutes_D;c__Bacilli;o__Haloplasmatales_A;f__Turicibacteraceae;g__Turicibacter	0.00142788	0.00287996	0.000266215	7.26e-05	0.000459826	0	0	0.00101646	0.00261375	0	0.000314618	0	0.000508228	0.000701839	0.0053243	0	4.84e-05	0.00326718	0.0170862	0.00375121
d__Bacteria;p__Firmicutes_A;c__Clostridia;o__Oscillospirales;f__Ruminococcaceae;g__Angelakisella	0.000121007	0	0	0.00943853	0	0.00384802	0	0	0	0.0202081	0	0	0.00215392	0	4.84e-05	2.42e-05	0	0	0.00106486	0.000169409
d__Bacteria;p__Firmicutes_C;c__Negativicutes;o__Veillonellales;f__Megasphaeraceae;g__Megasphaera_A	7.26e-05	0.0035092	0.0239835	0	0	0	0	0	0.0071152	0.00142788	0	0	0	0	0	0	0.000314618	0	0.000484027	0
d__Bacteria;p__Firmicutes_A;c__Clostridia;o__Lachnospirales;f__Lachnospiraceae;g__Oliverpabstia	0.00166989	0	0	0.000798645	0	0.0112536	0	0	0	0	0.00121007	0.0144724	0.00128267	0	0.00566312	0.000508228	0	0	0	0
d__Bacteria;p__Firmicutes_D;c__Bacilli;o__Lactobacillales;f__Enterococcaceae;g__Enterococcus_H	0	0	4.84e-05	0	0.0017909	0	0.0332285	0.000169409	0	0	0	0	0	0	0	0	0.000290416	0	0	0
d__Bacteria;p__Firmicutes_A;c__Clostridia;o__Christensenellales;f__CAG-74;g__Onthenecus	0.00106486	0	0	0.00142788	0	0.00416263	0	0	0	0.000701839	0.00147628	0.0036544	0.00140368	0.00629235	0.0017425	0.0090029	0.00210552	0	0.000580833	0.00133107
d__Bacteria;p__Firmicutes_A;c__Clostridia;o__Lachnospirales;f__Lachnospiraceae;g__UMGS1375	0.000992256	0	0	0	0	0	0	0	0	0.0035576	0.00759923	0.0167473	0.00053243	0	0	0.00196031	0	0.00309777	0	0
d__Bacteria;p__Desulfobacterota_I;c__Desulfovibrionia;o__Desulfovibrionales;f__Desulfovibrionaceae;g__Desulfovibrio_R	0	0	0	0.00166989	2.42e-05	0.00382381	0	0	0	0.00585673	0	0	0.000580833	0	0	0.00801065	9.68e-05	4.84e-05	0.0137222	0
d__Bacteria;p__Firmicutes_D;c__Bacilli;o__RF39;f__UBA660;g__CAG-628	0	0	0	0	0	0	0	0	0	0	0	0	0	0	0	0.0322846	4.84e-05	0	0	0
d__Bacteria;p__Firmicutes_A;c__Clostridia;o__Oscillospirales;f__Acutalibacteraceae;g__Clostridium_A	0.000580833	0	0	0.000605034	0	0	0	0.00203291	0	0	0	0	0.0215876	0	0.00605034	0.000508228	0.000459826	0.000169409	0	0
d__Bacteria;p__Actinobacteriota;c__Actinomycetia;o__Actinomycetales;f__Actinomycetaceae;g__Pauljensenia	0.000411423	0	0.00118587	0.000193611	0.00242014	0	0.00302517	9.68e-05	0.00525169	0.000968054	0.000822846	0.00263795	0.000411423	0.000459826	0	0.000193611	0.00953533	0	0.000145208	0.000919652
d__Bacteria;p__Firmicutes_A;c__Clostridia;o__Lachnospirales;f__Lachnospiraceae;g__Copromonas	0.000193611	0.00965634	0	0	0	0.0016941	0	0.000484027	0.000508228	0.000435624	0	0	0.000290416	0.000121007	9.68e-05	0.00665537	0	0.00275896	0	0.00210552
d__Bacteria;p__Firmicutes_A;c__Clostridia;o__Lachnospirales;f__Lachnospiraceae;g__Acetatifactor	0.00225073	0.00108906	0	0.00159729	0	0.00159729	0	0.000242014	0	0.000169409	0.00592933	0	0.00791384	0	0.000508228	0.00242014	0.000411423	0.000338819	0.000338819	0
d__Bacteria;p__Desulfobacterota_I;c__Desulfovibrionia;o__Desulfovibrionales;f__Desulfovibrionaceae;g__Bilophila	0.000387222	0	0	0.000242014	0	0.00118587	0	0.00283156	0	0.000290416	0.00987415	0	0	0	0.000121007	0.000266215	0.000847047	0.00137948	0	0.00694579
d__Bacteria;p__Firmicutes_C;c__Negativicutes;o__Veillonellales;f__Megasphaeraceae;g__Caecibacter	0	0	0	0	0	0	0	0	0.0233059	0	0	0	0	0	0	0	0.000871249	0	0	0
d__Bacteria;p__Bacteroidota;c__Bacteroidia;o__Bacteroidales;f__Barnesiellaceae;g__Barnesiella	0.00111326	0	0	0.00157309	0	0	0	0	0	0	0	0	0.00382381	0	0.00309777	0.013819	0	0	0	0
d__Bacteria;p__Firmicutes_A;c__Clostridia;o__Lachnospirales;f__CAG-274;g__CAG-274	4.84e-05	0	0.0017425	0	0	0	0	0.0138916	9.68e-05	0	0.00295256	0	0	0.00193611	0.000338819	0.000968054	0	0	0	0.00036302
d__Bacteria;p__Actinobacteriota;c__Coriobacteriia;o__Coriobacteriales;f__Eggerthellaceae;g__Slackia_A	0	0	0	0.00130687	0	0.000217812	0	0	0	0.0035576	0	0	0.00813165	0	0	0	0.00907551	0	0	0
d__Bacteria;p__Firmicutes_D;c__Bacilli;o__RF39;f__UBA660;g__CAG-417	0	0	0	0	0	0	0	0	0	0	0.00258954	0	0	0.000242014	0	0	0	0	0.0190465	0
d__Bacteria;p__Firmicutes_A;c__Clostridia;o__Oscillospirales;f__Oscillospiraceae;g__Dysosmobacter	0.000726041	0.000121007	0	0.00106486	0.000145208	0.00164569	0	0.000847047	0	0	0.00242014	0.000121007	0.00220232	0	0.000774443	0.00268635	0	0.00222653	0.000290416	0.00631655
d__Bacteria;p__Firmicutes_A;c__Clostridia;o__Lachnospirales;f__Lachnospiraceae;g__Eubacterium_I	0.000605034	0.0090029	0	0.000145208	0	0.000580833	0	0.00212972	0.00324298	0.000629235	0	0.000750242	0.000508228	0.00106486	0.00111326	0.000387222	0.00128267	0	0	0
d__Bacteria;p__Firmicutes_A;c__Clostridia;o__Clostridiales;f__Clostridiaceae;g__Clostridium_P	0	0	0	7.26e-05	0	2.42e-05	0.0194821	0	0	0.000798645	0	0	0	0	0	0	0.000314618	0	0.000145208	0
d__Bacteria;p__Firmicutes_A;c__Clostridia;o__Lachnospirales;f__Lachnospiraceae;g__Clostridium_Q	0.000290416	0.000629235	0.00370281	0.000290416	0.000121007	0.00834947	0	0	0.00392062	0	0	0	0	4.84e-05	0	0.000605034	0	0.00133107	0	0.000798645
d__Bacteria;p__Firmicutes_D;c__Bacilli;o__Lactobacillales;f__Lactobacillaceae;g__Limosilactobacillus	0.000193611	0.00909971	0.000677638	0.000387222	0	0	4.84e-05	0	0.000121007	0.00873669	0	0	0	0	7.26e-05	0	0.000290416	0	0	4.84e-05
d__Bacteria;p__Firmicutes_D;c__Bacilli;o__Lactobacillales;f__Lactobacillaceae;g__Weissella_A	0.000774443	0	0	0	0	0	0.00113746	0	0.00348499	0	0	0	0	0.000580833	0	0	0.0119555	4.84e-05	0	0.00154889
d__Bacteria;p__Bacteroidota;c__Bacteroidia;o__Bacteroidales;f__Muribaculaceae;g__Limisoma	0	0.000459826	0	0.0173282	0.000145208	0	0	0	0	9.68e-05	0	0	0	0.000508228	0	0	0.000701839	0	0	0
d__Bacteria;p__Firmicutes_A;c__Clostridia;o__Oscillospirales;f__CAG-272;g__RUG13077	0	0	0	0.0124637	0	0	0	0	0	0.00493708	0	0	0.00116167	0	0	0.000145208	0	0	0.000193611	0.000193611
d__Bacteria;p__Actinobacteriota;c__Coriobacteriia;o__Coriobacteriales;f__Eggerthellaceae;g__Adlercreutzia	0.000653437	0.000145208	0	0.000411423	4.84e-05	0	0	0	9.68e-05	0.00036302	0.00227493	0.000992256	0	0.00326718	0.00217812	0.00312197	0.000653437	0.00191191	0.000798645	0.00188771
d__Bacteria;p__Firmicutes_A;c__Clostridia;o__Lachnospirales;f__Lachnospiraceae;g__Porcincola	0.00128267	0.000193611	0	0.003606	0	0	0	0.000653437	0.00600194	0	0.00200871	0.000217812	9.68e-05	0.000217812	0.000242014	0.000847047	9.68e-05	0.000435624	0.000605034	0.00111326
d__Bacteria;p__Firmicutes_A;c__Clostridia;o__Lachnospirales;f__Lachnospiraceae;g__Butyribacter	0.000266215	0	0	0.000677638	0	0	0	0.00147628	0	7.26e-05	0.00687319	0	0.00278316	0.000145208	0	0.00476767	0	0.000314618	0	0
d__Bacteria;p__Bacteroidota;c__Bacteroidia;o__Bacteroidales;f__Muribaculaceae;g__Sodaliphilus	0	0	0	0	0	0	0	0	0	0.0169651	0	0	0	0	0	0	0	0	0	0
d__Bacteria;p__Firmicutes_A;c__Clostridia;o__Oscillospirales;f__Oscillospiraceae;g__Evtepia	0.000822846	0.00191191	0	0.00266215	0	0	0	0	0	0.00145208	0.00135528	0.000459826	0.00200871	4.84e-05	0.00208132	0.000508228	0.000822846	0.000943853	0.000217812	0.00135528
d__Bacteria;p__Fusobacteriota;c__Fusobacteriia;o__Fusobacteriales;f__Fusobacteriaceae;g__Fusobacterium_A	0	0.00128267	0	0	0.0149564	0	0	0	0	2.42e-05	0	0	0	0	0	0	0	0	0	0
d__Bacteria;p__Firmicutes_A;c__Clostridia;o__Oscillospirales;f__Oscillospiraceae;g__Lawsonibacter	0.000217812	0.000847047	2.42e-05	7.26e-05	0.000508228	0.00227493	0	0.00242014	0	0.000338819	0.000169409	7.26e-05	0.00106486	0	0.000556631	0.000290416	0	0.00326718	9.68e-05	0.00314618
d__Bacteria;p__Bacteroidota;c__Bacteroidia;o__Bacteroidales;f__Bacteroidaceae;g__UBA6382	0	0	0	0.0145934	0	0	0	0	0	0.000677638	0	0	0	0	0	0	4.84e-05	0	0	0
d__Bacteria;p__Firmicutes_A;c__Clostridia;o__Lachnospirales;f__Lachnospiraceae;g__Eubacterium_G	0.000798645	0	0	0.000242014	0	0.000435624	0	0	0	7.26e-05	0.000266215	0	0.000121007	0.000484027	0.00445305	0.00389642	0.000459826	0.00140368	0.0018393	0.000726041
d__Bacteria;p__Bacteroidota;c__Bacteroidia;o__Bacteroidales;f__Bacteroidaceae;g__Alloprevotella	0.000193611	0.000169409	0	0.000242014	0	0.00651017	0	0	0	0.000435624	0	0	0	0.00648596	0.000242014	0	0.000822846	2.42e-05	0	0
d__Bacteria;p__Firmicutes_D;c__Bacilli;o__Erysipelotrichales;f__Coprobacillaceae;g__Erysipelatoclostridium	0	0.00089545	0.000774443	0	0.00561471	0.000145208	0	0.00491287	0.000605034	0	0.000145208	0.000266215	0	0	0.000459826	0	0	0.000193611	9.68e-05	0.000459826
d__Bacteria;p__Firmicutes_A;c__Clostridia;o__Oscillospirales;f__Ruminococcaceae;g__Ruminiclostridium_E	0	0	0	0.000605034	0	0	0	0	0	0	0	0	0.00152469	0	0.00217812	0	0.000169409	0.00912391	2.42e-05	0
d__Bacteria;p__Bacteroidota;c__Bacteroidia;o__Bacteroidales;f__Marinifilaceae;g__Butyricimonas	0.000508228	0	0	0.000847047	0	0.00200871	0	0	0	0.000145208	0.000121007	0	0.0088819	0	0.000435624	0.000653437	0	0	0	0
d__Bacteria;p__Actinobacteriota;c__Actinomycetia;o__Actinomycetales;f__Actinomycetaceae;g__Actinomyces	0.000193611	0.000121007	0.000822846	7.26e-05	0.000266215	0.000145208	0.00484027	0.000217812	0.00346079	0.000169409	0.000387222	0.00142788	0.000266215	0.000193611	0	0	0.000435624	0.000266215	0	0.000217812
d__Bacteria;p__Firmicutes_A;c__Clostridia;o__Peptostreptococcales;f__Anaerovoracaceae;g__Copromorpha	0.000314618	0.000266215	0	0.000242014	0	0.00036302	0	2.42e-05	0	0.000871249	9.68e-05	0.00239593	0.000871249	0.00198451	0.000701839	0.00111326	0.000677638	0.00142788	0.000871249	0.000605034
d__Bacteria;p__unclassified_Bacteria;c__unclassified_Bacteria;o__unclassified_Bacteria;f__unclassified_Bacteria;g__unclassified_Bacteria	0.00053243	0.000774443	7.26e-05	0.00263795	0.000121007	0.00113746	4.84e-05	9.68e-05	0	0.00137948	0.000217812	0.000217812	0.00198451	0	0.000121007	0.00150048	0.000314618	0.000266215	0.000677638	0.000169409
d__Bacteria;p__Firmicutes_A;c__Clostridia;o__Lachnospirales;f__Lachnospiraceae;g__CAG-317	4.84e-05	0	0	0.000242014	0	0.000435624	0	0.000871249	0.00396902	9.68e-05	0	4.84e-05	0.000217812	0	0	0.000121007	0.00619555	0	0	0
d__Bacteria;p__Patescibacteria;c__Saccharimonadia;o__Saccharimonadales;f__Nanosynbacteraceae;g__Nanosynbacter	0.000629235	0.000121007	0.000459826	0	0.00319458	0.000121007	0.00471926	0.00036302	0.000605034	0.000314618	0.000121007	0.000290416	0.000314618	9.68e-05	0	0.000121007	0.000217812	0	0.000217812	0.000121007
d__Bacteria;p__Actinobacteriota;c__Coriobacteriia;o__Coriobacteriales;f__Eggerthellaceae;g__Eggerthella	0	0.00145208	0.00123427	0	0.000580833	0.000992256	0	0.000169409	0.000629235	0	0.00326718	9.68e-05	0.00106486	0.000193611	0.000193611	0	0	0.00113746	0	0.000580833
d__Bacteria;p__Firmicutes_D;c__Bacilli;o__Lactobacillales;f__Lactobacillaceae;g__Fructilactobacillus	0	0	0	0	0	0	0	0	0.00963214	0	0	0	0	0	0	0	0	0	0	0.00196031
d__Bacteria;p__Firmicutes_C;c__Negativicutes;o__Veillonellales;f__Dialisteraceae;g__Allisonella	0	0.00121007	0	0	0	0.000677638	0	0.00696999	0.000145208	2.42e-05	0	0	0	0.0018393	9.68e-05	2.42e-05	0	0	0	0
d__Bacteria;p__Firmicutes_A;c__Clostridia;o__Lachnospirales;f__Lachnospiraceae;g__Limivivens	0.000653437	0	0	0.000580833	0	0.00089545	0	0.000217812	0	0	0.000508228	0.000822846	0.000677638	0.00314618	0.000580833	0.00140368	0.000338819	0.000266215	0.00053243	0.000314618
d__Bacteria;p__Firmicutes_D;c__Bacilli;o__Erysipelotrichales;f__Coprobacillaceae;g__Coprobacillus	0	0	0	0	0	0.00208132	0	0	0	0.00830106	0	0	0	0.000121007	0	0	0	0	0	0.000169409
d__Bacteria;p__Proteobacteria;c__Gammaproteobacteria;o__Pseudomonadales;f__Moraxellaceae;g__Acinetobacter	9.68e-05	0.000193611	0.00237173	0	0.000629235	0.000121007	0.00121007	0.000750242	0.000726041	0.000314618	0.000145208	0.000290416	4.84e-05	0.000701839	0	0.000121007	0.0017425	7.26e-05	0.000605034	0.000266215
d__Bacteria;p__Firmicutes_D;c__Bacilli;o__Lactobacillales;f__Streptococcaceae;g__Lactococcus_A	0	0	0	0	0	0	0.000314618	0	0.000121007	0.00418683	0	0	0	0	0	7.26e-05	0.00559051	0	0	4.84e-05
d__Bacteria;p__Bacteroidota;c__Bacteroidia;o__Bacteroidales;f__Bacteroidaceae;g__Paraprevotella	9.68e-05	0	0	0.000701839	9.68e-05	0	0	0	0	0.000435624	0	4.84e-05	0	0	0	0.0053243	0.000145208	0	0.00295256	0
d__Bacteria;p__Firmicutes_D;c__Bacilli;o__Erysipelotrichales;f__Erysipelotrichaceae;g__Clostridium_AQ	0	2.42e-05	0.0017183	0	0.000822846	0.000508228	0	0.000968054	0	0.00285576	0	7.26e-05	0	0	0.000242014	0	7.26e-05	0.000653437	0	0.00106486
d__Bacteria;p__Actinobacteriota;c__Coriobacteriia;o__Coriobacteriales;f__Eggerthellaceae;g__CAG-1427	0.000266215	0	0	0.000556631	0	0	0	0	0	0.000871249	0	0	0.00319458	0.000435624	0.000266215	0	0.000314618	0.000459826	0.00244434	0
d__Bacteria;p__Bacteroidota;c__Bacteroidia;o__Bacteroidales;f__Muribaculaceae;g__Muribaculum	0	0	0	0.00876089	0	0	0	0	0	0	0	0	0	0	0	0	0	0	0	0
d__Bacteria;p__Firmicutes_A;c__Clostridia;o__Christensenellales;f__CAG-138;g__unclassified_CAG-138	0	0	0	0.00140368	0	0	0	0	0	0.00421104	0	0	9.68e-05	0	0	0.00278316	0	0	0	0
d__Bacteria;p__Actinobacteriota;c__Actinomycetia;o__Mycobacteriales;f__Mycobacteriaceae;g__Corynebacterium	0.000121007	0	4.84e-05	0.000580833	0	0	0	0	0.000217812	0.00513069	0.000121007	0.000193611	0.00036302	0.000145208	9.68e-05	0	0.000459826	0	0.000145208	0.000508228
d__Bacteria;p__Bacteroidota;c__Bacteroidia;o__Bacteroidales;f__Porphyromonadaceae;g__Porphyromonas_A	0.00162149	0	0	4.84e-05	0	0	0	0.00212972	0	0.00309777	0	0	0	0	0	2.42e-05	0.000242014	0	0.000701839	0
d__Bacteria;p__Firmicutes_A;c__Clostridia;o__Oscillospirales;f__Oscillospiraceae;g__CAG-83	9.68e-05	0	0	0.00164569	0	0.000145208	0	0	0	7.26e-05	0.000290416	0	0.00125847	0	4.84e-05	0.00421104	0	0	0	0
d__Bacteria;p__Proteobacteria;c__Gammaproteobacteria;o__Pseudomonadales;f__Pseudomonadaceae;g__Pseudomonas_E	7.26e-05	0.000145208	0.000217812	0	0.00104066	4.84e-05	0.00154889	0.000193611	0.000774443	0.000217812	0.000217812	0.000121007	4.84e-05	0.000677638	7.26e-05	0.000193611	0.00135528	0	0.000338819	0.000338819
d__Bacteria;p__Firmicutes_D;c__Bacilli;o__Lactobacillales;f__Lactobacillaceae;g__Leuconostoc_B	7.26e-05	0	0	0	0	0	0.00140368	0.000193611	0.00423524	0	0	0	0	0.000387222	0	0	0.00113746	0.000169409	0	0
d__Bacteria;p__Firmicutes_A;c__Clostridia;o__Christensenellales;f__CAG-138;g__PeH17	0	0	0	0.00210552	0	0	0	0	0	0.00271055	0	0	0	0	0.000242014	0.00196031	0	0	0.000193611	0
d__Bacteria;p__Firmicutes_D;c__Bacilli;o__Erysipelotrichales;f__Erysipelotrichaceae;g__UBA636	0	0	0	0	0	0	0	0	0	0.00704259	0	0	0	0	0	0	0	0	0	0
d__Bacteria;p__Firmicutes_A;c__Clostridia;o__Lachnospirales;f__Anaerotignaceae;g__Anaerotignum	0.000145208	0.000629235	0	0	0	0.000242014	0	0.00108906	0	0	0.000968054	0	0.000822846	2.42e-05	0.000871249	0.000847047	0	0.000798645	0	0.000387222
d__Bacteria;p__Bacteroidota;c__Bacteroidia;o__Bacteroidales;f__UBA932;g__Cryptobacteroides	0	0	0	0.00634076	0	0	0	0	0	0	0	0	0	0	0	0	0	0	0	0
d__Bacteria;p__Firmicutes_A;c__Clostridia;o__unclassified_Clostridia;f__unclassified_Clostridia;g__unclassified_Clostridia	0.000992256	4.84e-05	0	0.00237173	0	0.000193611	0	7.26e-05	0	0.000217812	0.000121007	0	0.000943853	0	0.000121007	0.00121007	0	0	0	0
d__Bacteria;p__Firmicutes_A;c__Clostridia;o__Oscillospirales;f__Acutalibacteraceae;g__UMGS1071	0	0	0.000556631	0	4.84e-05	0.000121007	0	0.000290416	0	0	0.000677638	0.0017425	0.000822846	0	0.000217812	0.000605034	0	0.000121007	0.000290416	0.000677638
d__Bacteria;p__Firmicutes_A;c__Clostridia;o__Oscillospirales;f__Acutalibacteraceae;g__UBA5905	0	0	0	0.000121007	0	0	0	0	0	0.000484027	0	0	0.00198451	0	0	0.000871249	0.000459826	0.00130687	0	0.000847047
d__Bacteria;p__Firmicutes_D;c__Bacilli;o__Lactobacillales;f__Lactobacillaceae;g__Lactobacillus	0	0.00394482	4.84e-05	0.000435624	0	9.68e-05	0.000701839	9.68e-05	0.000145208	0.000387222	9.68e-05	0	7.26e-05	0	0	0	2.42e-05	0	0	0
d__Bacteria;p__Firmicutes_A;c__Clostridia;o__Lachnospirales;f__Lachnospiraceae;g__Lachnoclostridium_B	0.000314618	0.00164569	0	0	0	0.000508228	0	0	0	0.000338819	0	0.000677638	0	0.000653437	0	0	0.00111326	0	0.000217812	0.000580833
d__Bacteria;p__Firmicutes_A;c__Clostridia;o__Tissierellales;f__Peptoniphilaceae;g__Fenollaria	0.000266215	0	0	0	0	0	0	0.00263795	0.000145208	0.00137948	0	0	0	0	0	2.42e-05	0.000145208	0	0.00133107	0
d__Bacteria;p__Firmicutes_A;c__Clostridia;o__Christensenellales;f__CAG-74;g__Limiplasma	0	0	0	0.000580833	0	0	0	0	0	0.00331559	0	0	0	0	0.000314618	0.0016941	0	0	0	0
d__Bacteria;p__Actinobacteriota;c__Actinomycetia;o__Actinomycetales;f__Micrococcaceae;g__Rothia	0	0	0.000314618	9.68e-05	0	0	0.000556631	0	0.00036302	0.000145208	0.00111326	0.00036302	0.00157309	0.000629235	0	0	4.84e-05	0.000677638	0	0
d__Bacteria;p__Firmicutes_A;c__Clostridia;o__Peptostreptococcales;f__Peptostreptococcaceae;g__unclassified_Peptostreptococcaceae	0.000484027	0	0.00287996	0.000387222	0.000508228	0	0	0	0	0	0	0	0.000266215	0	0.000242014	0.000193611	0	9.68e-05	0.000701839	0
d__Bacteria;p__Firmicutes_A;c__Clostridia;o__Lachnospirales;f__Lachnospiraceae;g__Sellimonas	0	0.00215392	0.00196031	0	0	0	0	0	0	0	0	0	0.000314618	0	0	0	0	0.00104066	0	0
d__Bacteria;p__Patescibacteria;c__Saccharimonadia;o__Saccharimonadales;f__Saccharimonadaceae;g__Saccharimonas	0	0	9.68e-05	0	0.000387222	0	0.00205711	0	7.26e-05	0.000121007	0	0.000943853	9.68e-05	0	7.26e-05	0	0.000217812	0.000847047	0	0.000435624
d__Bacteria;p__Firmicutes_D;c__Bacilli;o__Lactobacillales;f__Aerococcaceae;g__Granulicatella	0	0	0	0	0	0	0.00121007	0	0.000169409	0	9.68e-05	0.000145208	0	0.000774443	0	0	0.00278316	0	4.84e-05	7.26e-05
d__Bacteria;p__Firmicutes_D;c__Bacilli;o__Staphylococcales;f__Gemellaceae;g__Gemella	0	0	4.84e-05	0	0	0	0.00150048	0	4.84e-05	0.000121007	0.000387222	0.00140368	0.000169409	0.00101646	9.68e-05	9.68e-05	0.000217812	0	9.68e-05	0
d__Bacteria;p__Proteobacteria;c__Alphaproteobacteria;o__Rhizobiales_A;f__Beijerinckiaceae;g__Methylobacterium	0	0.000242014	0.000169409	0	0.000484027	0.000242014	0.000726041	9.68e-05	0.000968054	0	4.84e-05	0.00036302	0	0.000338819	0	0.000121007	0.00113746	4.84e-05	0	0.000169409
d__Bacteria;p__Firmicutes_A;c__Clostridia;o__Lachnospirales;f__Lachnospiraceae;g__Faecalimonas	0	0.000847047	0.000338819	0	0.0016941	0.000193611	0	0.00142788	0	0	0	0	0	0	0	0	0	0	0.000556631	0
d__Bacteria;p__Firmicutes_A;c__Clostridia;o__Oscillospirales;f__Acutalibacteraceae;g__unclassified_Acutalibacteraceae	0	0.00147628	0	0.00036302	0	0.000121007	0	0	0	0.000435624	9.68e-05	4.84e-05	0.000871249	0	0.000217812	4.84e-05	0	0.000508228	0.000387222	0.000145208
d__Bacteria;p__Firmicutes_A;c__Clostridia;o__Lachnospirales;f__Lachnospiraceae;g__Schaedlerella	0	0	0	0	0.00256534	0.000556631	0	0	0.000121007	2.42e-05	7.26e-05	0	0	0	0.000217812	0	0.000435624	0	0.000266215	0.000242014
d__Bacteria;p__Firmicutes_A;c__Clostridia;o__Lachnospirales;f__Lachnospiraceae;g__Eubacterium_J	0	9.68e-05	0	0	0	0	0	0	0	0.000121007	0.000290416	0	0.003606	0	0	0.000145208	0	0	0	0
d__Bacteria;p__Firmicutes_A;c__Clostridia;o__Lachnospirales;f__Lachnospiraceae;g__Hungatella_A	0	0.000435624	0	0	7.26e-05	0	0	9.68e-05	0	0.000943853	0	0	0.000121007	0	0	0	0	0	0	0.00254114
d__Bacteria;p__Firmicutes_A;c__Clostridia;o__Christensenellales;f__CAG-138;g__SFEL01	0	0	0	0.00317038	0	0	0	0	0	0.000943853	0	0	0	0	0	0	0	0	0	0
d__Bacteria;p__Firmicutes_A;c__Clostridia;o__Oscillospirales;f__Ruminococcaceae;g__unclassified_Ruminococcaceae	0.000435624	0	0	0.00135528	0	0.000387222	0	0	0	0	0.000145208	0.000121007	0.000411423	9.68e-05	0.000338819	0.000484027	0	0.000266215	0	0
d__Bacteria;p__Firmicutes_A;c__Clostridia;o__Oscillospirales;f__Acutalibacteraceae;g__UBA1417	0	0	0	0.000580833	0	0.000605034	0	0	0	0	0	0	7.26e-05	0.000217812	0	0.000193611	0.000508228	0.00118587	0.00036302	0
d__Bacteria;p__Firmicutes_A;c__Clostridia;o__Tissierellales;f__Peptoniphilaceae;g__Finegoldia	0.000338819	0	0	0	0	0	0.000242014	0.00290416	0	0	0	0	0	0	0	0	0	0	0.000121007	0
d__Bacteria;p__Firmicutes_A;c__Clostridia;o__Oscillospirales;f__Oscillospiraceae;g__unclassified_Oscillospiraceae	0	9.68e-05	0	0.000774443	0	0.000145208	0	0	0	0	0.000266215	0	0.000556631	0	4.84e-05	0.00121007	0	0.000290416	0	9.68e-05
d__Bacteria;p__Firmicutes_A;c__Clostridia;o__Oscillospirales;f__Acutalibacteraceae;g__UBA737	0	0	0	0.00089545	0	0	0	0	0	0.000798645	0.000169409	0	0	0	0.000580833	0.000605034	0.000290416	0	9.68e-05	0
d__Bacteria;p__Actinobacteriota;c__Coriobacteriia;o__Coriobacteriales;f__Eggerthellaceae;g__Ellagibacter	0	0	0	0	0	0	0	0	0	0.00336399	0	0	0	0	0	0	0	0	0	0
d__Bacteria;p__Bacteroidota;c__Bacteroidia;o__Bacteroidales;f__Marinifilaceae;g__Odoribacter	7.26e-05	0	0	0.000145208	0	0	0	0	0	0.000314618	0	0	0	0	0.000193611	0.00036302	0.000169409	0.000580833	0.00152469	0
d__Bacteria;p__Firmicutes_D;c__Bacilli;o__Erysipelotrichales;f__Erysipelotrichaceae;g__Holdemania	0	0.00036302	0	0	0	0.000145208	0	0.000121007	0	0.000653437	0	0	7.26e-05	0	0.000580833	0.000121007	0	0.000290416	0	0.000871249
d__Bacteria;p__Firmicutes_A;c__Clostridia;o__Oscillospirales;f__UBA644;g__UBA644	0	0	0	0.000193611	0	9.68e-05	0	0	0	9.68e-05	0	0	0.000750242	0	0.000653437	0.000750242	0.000653437	0	0	0
d__Bacteria;p__Firmicutes_D;c__Bacilli;o__Lactobacillales;f__Lactobacillaceae;g__Latilactobacillus	0	0	0	0	0	0	0	0	0.00319458	0	0	0	0	0	0	0	0	0	0	0
d__Bacteria;p__Firmicutes_D;c__Bacilli;o__Lactobacillales;f__Vagococcaceae;g__Vagococcus_B	0	0	9.68e-05	0	0	0	0.00287996	0	0	0	0	0	0	0	0	0	0	0	0	0
d__Bacteria;p__Firmicutes_A;c__Clostridia;o__Lachnospirales;f__Lachnospiraceae;g__UBA3402	0.000314618	0	0	0.000411423	0	0.000556631	0	0	0.000217812	0	0	0	0	0	0	0.000435624	0	0.000847047	0.000145208	0
d__Bacteria;p__Firmicutes_D;c__Bacilli;o__RF39;f__UBA660;g__RUG13038	0	0	0	0.00249274	0	0	0	0	0	0.000169409	0	0	0	0.000266215	0	0	0	0	0	0
d__Bacteria;p__Firmicutes_C;c__Negativicutes;o__Selenomonadales;f__Selenomonadaceae;g__Mitsuokella	0	0	0	0.000677638	0	0	0	0	0	0.00212972	0	0	0	0	0	0	9.68e-05	0	0	0
d__Bacteria;p__Proteobacteria;c__Gammaproteobacteria;o__Burkholderiales;f__Burkholderiaceae_A;g__Pelistega	0	0	0	0	4.84e-05	0.00283156	0	0	0	0	0	0	0	0	0	0	0	0	0	0
d__Bacteria;p__Firmicutes_D;c__Bacilli;o__Erysipelotrichales;f__Erysipelotrichaceae;g__Bulleidia	2.42e-05	0	0.000217812	0	0.000169409	0	0	4.84e-05	0.000435624	0.000290416	0	0.000266215	0	0.000242014	0	0	0.00106486	0	4.84e-05	2.42e-05
d__Bacteria;p__Firmicutes_A;c__Clostridia;o__Christensenellales;f__unclassified_Christensenellales;g__unclassified_Christensenellales	0	0.000653437	0	0.00036302	0	0	0	0	0	0.000387222	0	0	0.000217812	0	0.000121007	0.000193611	0.000508228	0	0.000290416	0
d__Bacteria;p__Firmicutes_A;c__Clostridia;o__Lachnospirales;f__Lachnospiraceae;g__Eubacterium_F	0	0	0	0	0	0	0	0	0	0	0	0	0	0	7.26e-05	0	0	0.0016941	0.000750242	0
d__Bacteria;p__Actinobacteriota;c__Coriobacteriia;o__Coriobacteriales;f__Eggerthellaceae;g__Senegalimassilia	0	0	0	0.00106486	0	0	0	0.00140368	2.42e-05	0	0	0	0	0	0	0	0	0	0	0
d__Bacteria;p__Proteobacteria;c__Gammaproteobacteria;o__Burkholderiales;f__Burkholderiaceae_A;g__Oxalobacter	0.000145208	0	0	0.000169409	0	0	0	0	0	7.26e-05	0	0	0	0	0	0.00106486	0.000169409	0	0	0.000847047
d__Bacteria;p__Patescibacteria;c__Saccharimonadia;o__Saccharimonadales;f__Nanogingivalaceae;g__Nanogingivalis	0	0	0	0	0	0	0.00220232	7.26e-05	0	0	0	0	0	0.000121007	0	0	0	0	0	0
d__Bacteria;p__Proteobacteria;c__Gammaproteobacteria;o__Burkholderiales;f__Burkholderiaceae_A;g__Ralstonia	0	9.68e-05	0.000193611	0	0.000145208	0.000121007	0.000242014	0	0.00053243	0.000242014	4.84e-05	0	0	7.26e-05	0	0	0.000556631	9.68e-05	0	0
d__Bacteria;p__Firmicutes_D;c__Bacilli;o__Bacillales_B;f__Bacillaceae_H;g__Bacillus_P	0	0	0	0	0.000750242	0	0	0	0	0	0	0	0	0	0	0	0.00135528	0	0.000193611	0
d__Bacteria;p__Firmicutes_A;c__Clostridia;o__Lachnospirales;f__Lachnospiraceae;g__Howardella	0	0.00089545	0	0.000242014	0	0	0	0	0.000508228	0.000605034	0	0	0	0	0	0	0	0	0	0
d__Bacteria;p__Firmicutes_A;c__Clostridia;o__Oscillospirales;f__unclassified_Oscillospirales;g__unclassified_Oscillospirales	7.26e-05	0	0	0.000314618	0	0	0	0	0	2.42e-05	9.68e-05	0	0.00106486	0	0.000145208	0.000121007	0	0.000338819	0	4.84e-05
d__Bacteria;p__Actinobacteriota;c__Coriobacteriia;o__Coriobacteriales;f__unclassified_Coriobacteriales;g__unclassified_Coriobacteriales	0	0	0	0.00215392	0	0	0	0	0	0	0	0	0	0	7.26e-05	0	0	0	0	0
d__Bacteria;p__Proteobacteria;c__Gammaproteobacteria;o__Burkholderiales;f__Burkholderiaceae_A;g__Duodenibacillus	0	0	0	0	0	0.00222653	0	0	0	0	0	0	0	0	0	0	0	0	0	0
d__Bacteria;p__Bacteroidota;c__Bacteroidia;o__Bacteroidales;f__Bacteroidaceae;g__unclassified_Bacteroidaceae	0.000121007	0	0	0.000266215	0	0.000701839	0	0	0	0	0	0	0.000871249	0	0	4.84e-05	0	0.000145208	0	2.42e-05
d__Bacteria;p__Firmicutes_A;c__Clostridia;o__Peptostreptococcales;f__Anaerovoracaceae;g__BX12	9.68e-05	0	0	0	0	0	0	0	0	0	0	0.000193611	4.84e-05	0	0.000459826	0.000145208	0.000847047	0	0.000217812	0.000169409
d__Bacteria;p__Firmicutes_A;c__Clostridia;o__Eubacteriales;f__Oscillospiraceae;g__Ructibacterium	0	0	0	0.00212972	0	0	0	0	0	0	0	0	0	0	0	0	0	0	0	0
d__Bacteria;p__Firmicutes_A;c__Clostridia;o__Oscillospirales;f__Butyricicoccaceae;g__unclassified_Butyricicoccaceae	4.84e-05	0	0	0.000193611	0	0	0	0	0	0	0	0	0.000266215	0	0	0.000193611	0	9.68e-05	0.00130687	0
d__Bacteria;p__Firmicutes_A;c__Clostridia;o__Lachnospirales;f__Lachnospiraceae;g__Ventrimonas	0	0	0.000435624	0.00142788	0	0.000169409	0	0	4.84e-05	0	0	0	0	0	0	0	0	0	0	0
d__Bacteria;p__Firmicutes_A;c__Clostridia;o__Lachnospirales;f__Lachnospiraceae;g__RUG115	0	0	0	0	0	0.000145208	0	0	0	0	0.0018635	0	0	0	0	0	0	0	0	0
d__Bacteria;p__Bacteroidota;c__Bacteroidia;o__Bacteroidales;f__Muribaculaceae;g__Paramuribaculum	0.000242014	0	0	0.000242014	7.26e-05	0.000217812	0	0	0	0	7.26e-05	0	0.000605034	0	0	0.000266215	0	2.42e-05	0.000217812	0
d__Bacteria;p__Firmicutes_B;c__Dehalobacteriia;o__Dehalobacteriales;f__Dehalobacteriaceae;g__unclassified_Dehalobacteriaceae	0	0	0	0	0	0	0	0	0	0.000798645	0	0	0	0	0	0.00116167	0	0	0	0
d__Bacteria;p__Proteobacteria;c__Alphaproteobacteria;o__Rhizobiales_A;f__Xanthobacteraceae;g__Bradyrhizobium	4.84e-05	0	0.000242014	0	0.000242014	0	9.68e-05	0.000266215	0.000193611	0.000217812	0	0	0	0	0	0	0.00036302	0	0.000121007	0
d__Bacteria;p__Firmicutes_A;c__Clostridia;o__Christensenellales;f__GCA-900066905;g__GCA-900066905	0	0	0	0	0	0	0	0	0	0.00123427	0	0	0	0	7.26e-05	0.000121007	0	0	0.000314618	0
d__Bacteria;p__Firmicutes_A;c__Clostridia;o__Oscillospirales;f__CAG-272;g__Avispirillum	0	0	0	0.00036302	0	0	0	0	0	0.00128267	0	0	0	0	0	0	7.26e-05	0	0	0
d__Bacteria;p__Firmicutes_A;c__Clostridia;o__Tissierellales;f__Peptoniphilaceae;g__Peptoniphilus_C	0.000242014	0	0	0	0	0	0	0.00106486	0	0	0	0	0	0	0	0	0	0	0.000387222	0
d__Bacteria;p__Firmicutes_A;c__Clostridia;o__Peptostreptococcales;f__Anaerovoracaceae;g__VUNA01	0	0	0	0	0	0	0	0	0	0.00166989	0	0	0	0	0	0	0	0	0	0
d__Bacteria;p__Firmicutes_A;c__Clostridia;o__Oscillospirales;f__Ruminococcaceae;g__Paludicola	0	0	0	0.00053243	0	0	0	0	0	0	0.000169409	0	0	0	0	0.000580833	2.42e-05	0	0.000193611	0.000145208
d__Bacteria;p__Firmicutes_D;c__Bacilli;o__RF39;f__UBA660;g__UBA6448	0	0	0	0	0	0	0	0	0	0.00164569	0	0	0	0	0	0	0	0	0	0
d__Bacteria;p__Actinobacteriota;c__Coriobacteriia;o__Coriobacteriales;f__Atopobiaceae;g__UBA1367	0	0.000435624	0	0	0	0	0	0	0	0	0	0	0	0	0.00118587	0	0	0	0	0
d__Bacteria;p__Firmicutes_A;c__Clostridia;o__Tissierellales;f__Peptoniphilaceae;g__Anaerococcus	0.000145208	0	0	0	0	0	0	0.00104066	2.42e-05	0	0	0	0	0	0	0	0	0	0.00036302	0
d__Bacteria;p__Firmicutes_A;c__Clostridia;o__Oscillospirales;f__CAG-382;g__SFLA01	0	0	0	0.00118587	0	0	0	0	0	0.000387222	0	0	0	0	0	0	0	0	0	0
d__Bacteria;p__Firmicutes_A;c__Clostridia;o__Christensenellales;f__Christensenellaceae;g__Christensenella	0.000169409	0	0	0	0	0	0	0	0	0.000387222	0	0	0.00036302	0	0	0.000121007	0.000338819	0	0	0.000169409
d__Bacteria;p__Firmicutes_A;c__Clostridia;o__Tissierellales;f__Peptoniphilaceae;g__Peptoniphilus_A	0.000145208	0	0	0	0	0	0	0.00128267	0	0	0	0	0	0	0	0	0	0	9.68e-05	0
d__Bacteria;p__Bacteroidota;c__Bacteroidia;o__Bacteroidales;f__Muribaculaceae;g__SFTJ01	0	0	0	2.42e-05	0	0	0	0	0	0	0	0	0	0	0	0.00147628	0	0	0	0
d__Bacteria;p__Firmicutes_A;c__Clostridia;o__Clostridiales;f__Clostridiaceae;g__unclassified_Clostridiaceae	0	4.84e-05	0	0.00123427	0	0	0	0	0	0	0	0	0	0	0.000193611	0	0	0	0	0
d__Bacteria;p__Firmicutes_A;c__Clostridia;o__Oscillospirales;f__Ruminococcaceae;g__Ruminococcus_F	0	0	0	0.00140368	0	0	0	0	0	0	0	0	7.26e-05	0	0	0	0	0	0	0
d__Bacteria;p__Actinobacteriota;c__Coriobacteriia;o__Coriobacteriales;f__Atopobiaceae;g__Tractidigestivibacter	0	0	0	0	0	0	0	0	0	0	0	0	0	0	0	0	0	0	0.00145208	0
d__Bacteria;p__Proteobacteria;c__Alphaproteobacteria;o__Sphingomonadales;f__Sphingomonadaceae;g__Sphingomonas_L	7.26e-05	7.26e-05	0	0	0.000290416	0	0.000169409	7.26e-05	9.68e-05	0	0	0.000145208	0	2.42e-05	0	0	0.000411423	4.84e-05	0	0
d__Bacteria;p__Firmicutes_A;c__Clostridia;o__Oscillospirales;f__Acutalibacteraceae;g__Anaeromassilibacillus	9.68e-05	0	0	0	0	0	0	0	0	0	0.000145208	0	0.000411423	0	0.000193611	0.000193611	0	7.26e-05	0	0.000266215
d__Bacteria;p__Actinobacteriota;c__Coriobacteriia;o__Coriobacteriales;f__Eggerthellaceae;g__Gordonibacter	0	0	0	0	0	0	0	0	0	0	0.000411423	0	7.26e-05	0	7.26e-05	0.000169409	0	0.000217812	0	0.000387222
d__Bacteria;p__Proteobacteria;c__Gammaproteobacteria;o__Burkholderiales;f__Burkholderiaceae_A;g__Variovorax	0	4.84e-05	0	0	0.000266215	0	7.26e-05	0.000121007	0.000290416	0	0	0	0	0	0	0	0.000459826	0	7.26e-05	0
d__Bacteria;p__Firmicutes_A;c__Clostridia;o__Peptostreptococcales;f__Anaerovoracaceae;g__Mogibacterium	0	0	0.000169409	0	0	0	0	0	0.00036302	0.000459826	0	0	0	0.000121007	0	0	0.000193611	0	0	0
d__Bacteria;p__Firmicutes_D;c__Bacilli;o__Lactobacillales;f__Enterococcaceae;g__unclassified_Enterococcaceae	0	0	0	7.26e-05	0	0	0.000314618	0	0	4.84e-05	0	0	0	0	0	0	0	0.000822846	0	0
d__Bacteria;p__Firmicutes_A;c__Clostridia;o__Tissierellales;f__Peptoniphilaceae;g__Ezakiella	0	0	0	0	0	0	0	0.000798645	0	0.000169409	0	0	0	0	0	0	0	0	0.000290416	0
d__Bacteria;p__Proteobacteria;c__Gammaproteobacteria;o__Enterobacterales_A;f__Enterobacteriaceae_A;g__Phytobacter	0	0	0	0.00125847	0	0	0	0	0	0	0	0	0	0	0	0	0	0	0	0
d__Bacteria;p__Firmicutes_A;c__Clostridia;o__Lachnospirales;f__Lachnospiraceae;g__Oribacterium	0	0	0	0	7.26e-05	0	0	0	0	0	0.000266215	2.42e-05	0.000145208	0.000217812	0	0.000121007	0.000266215	0.000121007	0	0
d__Bacteria;p__Proteobacteria;c__Gammaproteobacteria;o__Enterobacterales_A;f__Enterobacteriaceae_A;g__Enterobacter_B	0.000314618	0	0	0.000750242	0	0	0	0	0	7.26e-05	0	0	0	0	0	0	9.68e-05	0	0	0
d__Bacteria;p__Firmicutes_D;c__Bacilli;o__Lactobacillales;f__Enterococcaceae;g__Enterococcus_C	0	0	0	0	0	0	0	0	0.00123427	0	0	0	0	0	0	0	0	0	0	0
d__Bacteria;p__Firmicutes_A;c__Clostridia;o__Oscillospirales;f__Oscillospiraceae;g__Onthomonas	0	0	0	0.000701839	0	0	0	0	0	0	0	0	0	0	7.26e-05	0.000290416	0	0	0.000145208	0
d__Bacteria;p__Proteobacteria;c__Gammaproteobacteria;o__Enterobacterales_A;f__Vibrionaceae;g__Vibrio	0	0	0	0	0	0	0.000169409	0	0	9.68e-05	2.42e-05	2.42e-05	7.26e-05	7.26e-05	0.000145208	0.000121007	0.000145208	9.68e-05	0.000242014	0
d__Bacteria;p__Firmicutes_A;c__Clostridia;o__Oscillospirales;f__Ruminococcaceae;g__Bittarella	7.26e-05	0	0	0	0	0	0	0	0	0.000121007	0	0	9.68e-05	0	0.000121007	0	0.000605034	0	0	0.000169409
d__Bacteria;p__Firmicutes_A;c__Clostridia;o__Oscillospirales;f__Acutalibacteraceae;g__Caproiciproducens	2.42e-05	0	0	0	0	0.000338819	0	0	0	0	0.000145208	0	0	0	7.26e-05	0	0	0.000338819	0	0.000242014
d__Bacteria;p__Actinobacteriota;c__Coriobacteriia;o__Coriobacteriales;f__Eggerthellaceae;g__unclassified_Eggerthellaceae	0.000314618	0.000387222	0	0.000193611	0	0	0	0	0	4.84e-05	0	0	0	0	0	9.68e-05	0	0	9.68e-05	0
d__Bacteria;p__Firmicutes_A;c__Clostridia;o__Peptostreptococcales;f__Peptostreptococcaceae;g__CCUG-7971	0	2.42e-05	0	0.000242014	0	0	0	0	0	0	0	0	0.000242014	0	0.000169409	0.000387222	0	0	0	7.26e-05
d__Bacteria;p__Firmicutes_D;c__Bacilli;o__Erysipelotrichales;f__Erysipelotrichaceae;g__Amedibacterium	0	0	0	0	0.00113746	0	0	0	0	0	0	0	0	0	0	0	0	0	0	0
d__Bacteria;p__Firmicutes_A;c__Clostridia;o__TANB77;f__CAG-508;g__Merdicola	0	0	0	0.000145208	0	0	0	0	0	7.26e-05	0	0	0	0	0	0.000750242	4.84e-05	7.26e-05	0	0
d__Bacteria;p__Firmicutes_A;c__Clostridia;o__Peptostreptococcales;f__Anaerovoracaceae;g__CAG-238	0	0	0	0	0	0.000121007	0	0	0	0.000121007	0	0	0	0	0	0.000314618	0	0.000314618	0.000217812	0
d__Bacteria;p__Proteobacteria;c__Gammaproteobacteria;o__Enterobacterales_A;f__Pasteurellaceae;g__Haemophilus_A	0	0	0	0	0	0	0	0	0	0	0.000822846	0.000193611	0	0	0	0	0	0	4.84e-05	0
d__Bacteria;p__Proteobacteria;c__Gammaproteobacteria;o__Enterobacterales_A;f__Pasteurellaceae;g__unclassified_Pasteurellaceae	0	0	4.84e-05	0.000145208	0	0	0	0	0	0	0.000580833	0	0.000121007	0	0	0	0	0.000169409	0	0
d__Bacteria;p__Actinobacteriota;c__Actinomycetia;o__Actinomycetales;f__Bifidobacteriaceae;g__Alloscardovia	0	0	0.000169409	0	0	0	0	0	0	9.68e-05	0	0	0	0	0	0	0.000798645	0	0	0
d__Bacteria;p__Actinobacteriota;c__Coriobacteriia;o__Coriobacteriales;f__Coriobacteriaceae;g__Enorma	0	0	0	0	0	9.68e-05	0	0	0	0	0	0	0	0	0	0	0	0.000943853	0	0
d__Bacteria;p__Bacteroidota;c__Bacteroidia;o__Bacteroidales;f__unclassified_Bacteroidales;g__unclassified_Bacteroidales	0	0	0	0	0	0	0	0	2.42e-05	0	0	0	0.000798645	0	0	0.000217812	0	0	0	0
d__Bacteria;p__Firmicutes_A;c__Clostridia;o__Lachnospirales;f__Lachnospiraceae;g__Clostridium_AP	0	0	0	0	0	0	0	0	0	0	0.000798645	0	0	0	0	0	0	0	0	0.000217812
d__Bacteria;p__Firmicutes_A;c__Clostridia;o__Lachnospirales;f__Lachnospiraceae;g__Scatomonas	0	0.000193611	0	0	0	0	0	0	0	0	0	0	0.000266215	0	0	0	0.000435624	0	0	9.68e-05
d__Bacteria;p__Firmicutes_A;c__Clostridia;o__Oscillospirales;f__Ruminococcaceae;g__Phocea	0.000242014	0	0	0	0	0	0	9.68e-05	2.42e-05	0	0.000242014	4.84e-05	0	0	0.000145208	7.26e-05	0	0	9.68e-05	0
d__Bacteria;p__Bacteroidota;c__Bacteroidia;o__Bacteroidales;f__Muribaculaceae;g__CAG-873	0.000822846	0	0	7.26e-05	0	0	0	7.26e-05	0	0	0	0	0	0	0	0	0	0	0	0
d__Bacteria;p__Actinobacteriota;c__Coriobacteriia;o__Coriobacteriales;f__Atopobiaceae;g__Lancefieldella	0	0	0	0	7.26e-05	0	0	0	0.000314618	0	0	7.26e-05	0	0.000193611	0	0	0.000290416	0	0	0
d__Bacteria;p__Firmicutes_A;c__Clostridia;o__Lachnospirales;f__Lachnospiraceae;g__AM51-8	0	0.000726041	0	0	0	0	0	0	0	0	0	0	0	0.000169409	0	0	0	0	0	0
d__Bacteria;p__Proteobacteria;c__Alphaproteobacteria;o__Caulobacterales;f__Caulobacteraceae;g__Brevundimonas	0	0	7.26e-05	0	9.68e-05	0.000653437	0	0	0	7.26e-05	0	0	0	0	0	0	0	0	0	0
d__Bacteria;p__Bacteroidota;c__Bacteroidia;o__Bacteroidales;f__Rikenellaceae;g__Tidjanibacter	0	0	0	0.000871249	0	0	0	0	0	0	0	0	0	0	0	0	0	0	0	0
d__Bacteria;p__Firmicutes_A;c__Clostridia;o__Lachnospirales;f__Lachnospiraceae;g__Marvinbryantia	0	0	0	0.000145208	0	7.26e-05	0	0	0	0	0	0	0.00053243	0	0.000121007	0	0	0	0	0
d__Bacteria;p__Proteobacteria;c__Gammaproteobacteria;o__Burkholderiales;f__Burkholderiaceae_A;g__Sutterella	0.000435624	0.000314618	0	0	0	0	0	0	0	0	0	0	0.000121007	0	0	0	0	0	0	0
d__Bacteria;p__Bacteroidota;c__Bacteroidia;o__Bacteroidales;f__Muribaculaceae;g__UBA7173	0.000847047	0	0	0	0	0	0	0	0	0	0	0	0	0	0	0	0	0	0	0
d__Bacteria;p__Firmicutes_A;c__Clostridia;o__Lachnospirales;f__Lachnospiraceae;g__G11	0	0	0	0	0	0	0	0	0	0	0	0	0.000798645	0	0	0	0	0	0	0
d__Bacteria;p__Firmicutes_A;c__Clostridia;o__Lachnospirales;f__Lachnospiraceae;g__Merdisoma	0.000193611	0	0	0	0	0	0	7.26e-05	0	0	0	0	0.000193611	0	0	0	0	0	0	0.000290416
d__Bacteria;p__Firmicutes_D;c__Bacilli;o__Staphylococcales;f__Staphylococcaceae;g__Staphylococcus	0	0	0	0	0	0	0.000387222	0	0	0	4.84e-05	4.84e-05	0	0.000266215	0	0	0	0	0	0
d__Bacteria;p__Patescibacteria;c__Saccharimonadia;o__Saccharimonadales;f__UBA5946;g__RZYF01	0	0	0	0	0	0.000726041	0	0	0	0	0	0	0	0	0	0	0	0	0	0
d__Bacteria;p__Bacteroidota;c__Bacteroidia;o__Sphingobacteriales;f__Sphingobacteriaceae;g__Sphingobacterium	0	0	0	0	0	0.000677638	0	0	0	0	0	0	0	0	0	0	0	0	0	0
d__Bacteria;p__Firmicutes_A;c__Clostridia;o__Oscillospirales;f__Oscillospiraceae;g__Enterenecus	0	0.000629235	0	4.84e-05	0	0	0	0	0	0	0	0	0	0	0	0	0	0	0	0
d__Bacteria;p__Firmicutes_A;c__Clostridia;o__Peptostreptococcales;f__Peptostreptococcaceae;g__Peptostreptococcus	0	0	0	0	0.000169409	0	0	0	0.000121007	0	0	0.000145208	0	0.000121007	7.26e-05	0	0	0	4.84e-05	0
d__Bacteria;p__Firmicutes_D;c__Bacilli;o__Erysipelotrichales;f__Erysipelotrichaceae;g__NSJ-61	0	0	0	0	0	0	0	0.000290416	0	0	0	0.000290416	0	0	0	0	7.26e-05	0	0	0
d__Bacteria;p__Proteobacteria;c__Gammaproteobacteria;o__Xanthomonadales;f__Xanthomonadaceae;g__unclassified_Xanthomonadaceae	0	0	0	0	0	0.000629235	0	0	0	0	0	0	0	0	0	0	0	0	0	0
d__Bacteria;p__Proteobacteria;c__Gammaproteobacteria;o__Burkholderiales;f__Burkholderiaceae_A;g__unclassified_Burkholderiaceae_A	0	0	0	2.42e-05	0	0.00053243	0	0	0	0	4.84e-05	0	0	0	0	0	0	0	0	0
d__Bacteria;p__Actinobacteriota;c__Actinomycetia;o__Actinomycetales;f__Actinomycetaceae;g__Mobiluncus	0.000169409	0	0	0	0	0	0	0	0	0	0	0	0	0	0	0	0.000435624	0	0	0
d__Bacteria;p__Actinobacteriota;c__Coriobacteriia;o__Coriobacteriales;f__Atopobiaceae;g__unclassified_Atopobiaceae	0	0	0	0.000411423	0	0	0	0	0.000121007	0	0	0	7.26e-05	0	0	0	0	0	0	0
d__Bacteria;p__Firmicutes_D;c__Bacilli;o__Lactobacillales;f__Lactobacillaceae;g__Lactiplantibacillus	4.84e-05	0	0	0	0	0	0.000169409	0	0	0	0	0	0	0.000387222	0	0	0	0	0	0
d__Bacteria;p__Firmicutes_C;c__Negativicutes;o__Veillonellales;f__Negativicoccaceae;g__Negativicoccus	0	0	0	0	0	0	0	0.000580833	0	0	0	0	0	0	0	0	0	0	0	0
d__Bacteria;p__Firmicutes_A;c__Clostridia;o__Eubacteriales;f__Eubacteriaceae;g__Eubacterium_O	0	0.000217812	0	0	0	0.000145208	0	0	0	0.000217812	0	0	0	0	0	0	0	0	0	0
d__Bacteria;p__Proteobacteria;c__Alphaproteobacteria;o__Rhizobiales_A;f__Rhizobiaceae_A;g__Mesorhizobium_F	0	0	2.42e-05	0	9.68e-05	0	0	0	0	0	7.26e-05	0	0	9.68e-05	0	0	0.000169409	0	7.26e-05	4.84e-05
d__Bacteria;p__Proteobacteria;c__Gammaproteobacteria;o__Xanthomonadales;f__Xanthomonadaceae;g__Stenotrophomonas_A	0	0	4.84e-05	0	0	0.000145208	0.000169409	0	0	0	0	0	0	0	0	0	4.84e-05	0.000169409	0	0
d__Bacteria;p__Proteobacteria;c__Gammaproteobacteria;o__Burkholderiales;f__Burkholderiaceae_A;g__Mesosutterella	0	0	0	0	0	0	0	0	0	0	0.000459826	0	0	0	0	0	0	4.84e-05	0	4.84e-05
d__Bacteria;p__Proteobacteria;c__Gammaproteobacteria;o__Burkholderiales;f__Burkholderiaceae_A;g__Pelomonas	0	0	2.42e-05	0	0	0	7.26e-05	7.26e-05	0.000121007	0	2.42e-05	0	0	0	0	0	0.000145208	9.68e-05	0	0
d__Bacteria;p__Bacteroidota;c__Bacteroidia;o__Bacteroidales;f__Marinilabiliaceae;g__JC017	0	0	0	9.68e-05	0.000169409	0	0	0	0	0	0	2.42e-05	0	2.42e-05	0	0	0	4.84e-05	0.000169409	0
d__Bacteria;p__Fusobacteriota;c__Fusobacteriia;o__Fusobacteriales;f__Fusobacteriaceae;g__Fusobacterium_C	0	0	0	0	0	0	0	0	0	9.68e-05	0.000290416	0.000145208	0	0	0	0	0	0	0	0
d__Bacteria;p__Actinobacteriota;c__Coriobacteriia;o__Coriobacteriales;f__Atopobiaceae;g__Thermophilibacter	0	0	0	0	0	0	0	0	0	0.000314618	0	0	0	0	0.000193611	0	0	0	0	0
d__Bacteria;p__Bacteroidota;c__Bacteroidia;o__Bacteroidales;f__Muribaculaceae;g__unclassified_Muribaculaceae	0.000145208	0	2.42e-05	0.000314618	0	0	0	0	0	0	0	0	0	0	2.42e-05	0	0	0	0	0
d__Bacteria;p__Bacteroidota;c__Bacteroidia;o__Bacteroidales;f__Tannerellaceae;g__unclassified_Tannerellaceae	0	0	0	0	0	0.000508228	0	0	0	0	0	0	0	0	0	0	0	0	0	0
d__Bacteria;p__Firmicutes_A;c__Clostridia;o__Oscillospirales;f__QAKW01;g__QAKW01	0	0	0	0	0	0	0	0	0	0	0	0	0	0	0	0.000508228	0	0	0	0
d__Bacteria;p__Firmicutes_A;c__Clostridia;o__Oscillospirales;f__Ruminococcaceae;g__Anaerotruncus	0	0	0	0	0	0.000121007	0	0	0	0	0	0	0	0	7.26e-05	9.68e-05	7.26e-05	9.68e-05	0	4.84e-05
d__Bacteria;p__Actinobacteriota;c__Actinomycetia;o__Mycobacteriales;f__Mycobacteriaceae;g__Lawsonella	0	9.68e-05	0	0	0	0	0.000121007	7.26e-05	0	0.000193611	0	0	0	0	0	0	0	0	0	0
d__Bacteria;p__Firmicutes_C;c__Negativicutes;o__Veillonellales;f__Megasphaeraceae;g__Anaeroglobus	0	0	0	0	0	0	0	0.00036302	0.000121007	0	0	0	0	0	0	0	0	0	0	0
d__Bacteria;p__Firmicutes_D;c__Bacilli;o__Lactobacillales;f__Lactobacillaceae;g__Lacticaseibacillus	0	0	0	0	0	0	0.000484027	0	0	0	0	0	0	0	0	0	0	0	0	0
d__Bacteria;p__Actinobacteriota;c__Actinomycetia;o__Mycobacteriales;f__Mycobacteriaceae;g__Rhodococcus_C	0	9.68e-05	0	0	0.000242014	0	0.000121007	0	0	0	0	0	0	0	0	0	0	0	0	0
d__Bacteria;p__Firmicutes_A;c__Clostridia;o__Oscillospirales;f__Ruminococcaceae;g__Massilioclostridium	2.42e-05	0	0	0	0	0	0	0	0	0	0	0	0.000169409	0	0	0	0	0	0	0.000266215
d__Bacteria;p__Firmicutes_A;c__Clostridia;o__Lachnospirales;f__Lachnospiraceae;g__Choladousia	0	0	0	0	0	0	0	0	0	0	0	0	0	0	0	0	0	0	0	0.000435624
d__Bacteria;p__Firmicutes_D;c__Bacilli;o__Erysipelotrichales;f__Erysipelotrichaceae;g__Faecalibaculum	0	0	0	0	0	0	0	0	0.000435624	0	0	0	0	0	0	0	0	0	0	0
d__Bacteria;p__Firmicutes_D;c__Bacilli;o__Lactobacillales;f__Aerococcaceae;g__Abiotrophia	0	0	0	0	0	0	0.000435624	0	0	0	0	0	0	0	0	0	0	0	0	0
d__Bacteria;p__Firmicutes_D;c__Bacilli;o__Lactobacillales;f__Lactobacillaceae;g__unclassified_Lactobacillaceae	0	0	0	0.00036302	0	0	4.84e-05	0	0	0	0	0	0	0	0	0	0	0	0	0
d__Bacteria;p__Actinobacteriota;c__Actinomycetia;o__Actinomycetales;f__Actinomycetaceae;g__Peptidiphaga	0	0	0	0	0	0	0	0	9.68e-05	0	0	0	0.000121007	0.000193611	0	0	0	0	0	0
d__Bacteria;p__Firmicutes_A;c__Clostridia;o__Oscillospirales;f__Ruminococcaceae;g__Negativibacillus	0	0	0	0	0	0	0	0	0	0	0	0	0.000338819	0	0	0	0	0	7.26e-05	0
d__Bacteria;p__Actinobacteriota;c__Actinomycetia;o__Actinomycetales;f__Actinomycetaceae;g__Varibaculum	4.84e-05	0	0	0	0	0	0	0.000338819	0	0	0	0	0	0	0	0	0	0	0	0
d__Bacteria;p__Firmicutes_A;c__Clostridia;o__Lachnospirales;f__Defluviitaleaceae;g__Defluviitalea_A	0	0	0	0	0	0	0	0	0	0.000193611	0	0	0.000193611	0	0	0	0	0	0	0
d__Bacteria;p__Firmicutes_A;c__Clostridia;o__Lachnospirales;f__Lachnospiraceae;g__Paralachnospira	0	0	0	0	0	0	0	0	0	9.68e-05	0	0	0	7.26e-05	7.26e-05	0	0	0	0.000145208	0
d__Bacteria;p__Firmicutes_A;c__Clostridia;o__Peptostreptococcales;f__Peptostreptococcaceae;g__Asaccharospora	0.000145208	0	0	7.26e-05	0	0	0	0	0	0	0	0	7.26e-05	0	0	0	0	0	0	9.68e-05
d__Bacteria;p__Actinobacteriota;c__Coriobacteriia;o__Coriobacteriales;f__QAMH01;g__QAMH01	0	0	0	0.00036302	0	0	0	0	0	0	0	0	0	0	0	0	0	0	0	0
d__Bacteria;p__Firmicutes_A;c__Clostridia;o__Lachnospirales;f__Lachnospiraceae;g__Stomatobaculum	0	0	0	0	0	0	0	0	0	0.00036302	0	0	0	0	0	0	0	0	0	0
d__Bacteria;p__Firmicutes_A;c__Clostridia;o__Peptostreptococcales;f__Anaerovoracaceae;g__Eubacterium_B	4.84e-05	0	0	0	0	0	0	0	0	0	0	0.000121007	0.000193611	0	0	0	0	0	0	0
d__Bacteria;p__Firmicutes_A;c__Clostridia;o__Peptostreptococcales;f__Anaerovoracaceae;g__Eubacterium_N	0	0	0	0	0	0	0	0	0	0	0	4.84e-05	0	0	0	0.000314618	0	0	0	0
d__Bacteria;p__Firmicutes_D;c__Bacilli;o__Erysipelotrichales;f__Erysipelotrichaceae;g__Longicatena	0	0	0	0	0	0	0	0	0	0	0	0	0	0	0	0	0	0	0	0.00036302
d__Bacteria;p__Patescibacteria;c__Saccharimonadia;o__Saccharimonadales;f__Nanosyncoccaceae;g__Nanosyncoccus	0	0	0	0	2.42e-05	0	0	0	0	0.000242014	2.42e-05	7.26e-05	0	0	0	0	0	0	0	0
d__Bacteria;p__Patescibacteria;c__Saccharimonadia;o__Saccharimonadales;f__unclassified_Saccharimonadales;g__unclassified_Saccharimonadales	0	0	0	0	0	4.84e-05	4.84e-05	0	0	0.000169409	0	9.68e-05	0	0	0	0	0	0	0	0
d__Bacteria;p__Proteobacteria;c__Gammaproteobacteria;o__Enterobacterales_A;f__Enterobacteriaceae_A;g__Hafnia	0.000193611	0	0	0.000169409	0	0	0	0	0	0	0	0	0	0	0	0	0	0	0	0
d__Bacteria;p__Firmicutes_A;c__Clostridia;o__Lachnospirales;f__Lachnospiraceae;g__Muricomes	0	0	0	0	0	0	0	0	0	0	0	0	0.000145208	0	0	0	0	0.000193611	0	0
d__Bacteria;p__Firmicutes_A;c__Clostridia;o__Oscillospirales;f__Ruminococcaceae;g__Harryflintia	0	0	0	0	0	0	0	0	0	0	0	0	0	0	0	0.000338819	0	0	0	0
d__Bacteria;p__Firmicutes_C;c__Negativicutes;o__Veillonellales;f__Dialisteraceae;g__unclassified_Dialisteraceae	0.000145208	0	0	0	0	0	0	0	0	0	0	0	0.000193611	0	0	0	0	0	0	0
d__Bacteria;p__Proteobacteria;c__Alphaproteobacteria;o__Geminicoccales;f__Geminicoccaceae;g__Arboricoccus	0	0	0	0	0	0	0	0	0	0	0	0	0	0	0	0	0.000338819	0	0	0
d__Bacteria;p__Actinobacteriota;c__Coriobacteriia;o__Coriobacteriales;f__Atopobiaceae;g__Fannyhessea	0	9.68e-05	0	0	0	0	0	0	0	0.000217812	0	0	0	0	0	0	0	0	0	0
d__Bacteria;p__Firmicutes_D;c__Bacilli;o__RF39;f__UBA660;g__UMGS1449	0	0	0	0	0	0	0	0	0	0.000314618	0	0	0	0	0	0	0	0	0	0
d__Bacteria;p__Verrucomicrobiota;c__Kiritimatiellae;o__RFP12;f__UBA1067;g__Spyradenecus	0	0	0	0	0	0	0	0	0	0.000314618	0	0	0	0	0	0	0	0	0	0
d__Bacteria;p__Firmicutes_A;c__Clostridia;o__Peptostreptococcales;f__unclassified_Peptostreptococcales;g__unclassified_Peptostreptococcales	0	0	0	7.26e-05	0	0.000121007	0	0	0	0	0	0	9.68e-05	0	0	0	0	0	0	0
d__Bacteria;p__Firmicutes_A;c__Clostridia;o__Tissierellales;f__Peptoniphilaceae;g__Parvimonas	0	0	0	0	0	0	7.26e-05	0	0	0.000121007	0	0	0	0	0	0	0	0	0	9.68e-05
d__Bacteria;p__Firmicutes_D;c__Bacilli;o__Erysipelotrichales;f__Coprobacillaceae;g__Longibaculum	0	0	0	0	0	0	0	0	0	0	0	0	9.68e-05	0	0	0	0	0	0.000193611	0
d__Bacteria;p__Actinobacteriota;c__Actinomycetia;o__Actinomycetales;f__Dermatophilaceae;g__Dermatophilus	0	0	0	0	0	0.000290416	0	0	0	0	0	0	0	0	0	0	0	0	0	0
d__Bacteria;p__Firmicutes_A;c__Clostridia;o__Lachnospirales;f__Lachnospiraceae;g__Eubacterium_Q	4.84e-05	4.84e-05	0	0	0	0	0	0	0	0	0	0	4.84e-05	0	0	0.000145208	0	0	0	0
d__Bacteria;p__Firmicutes_D;c__Bacilli;o__Bacillales_B;f__Anoxybacillaceae;g__Anoxybacillus_A	0	0	0	0	0	0	0	0	0.000290416	0	0	0	0	0	0	0	0	0	0	0
d__Bacteria;p__Patescibacteria;c__Saccharimonadia;o__Saccharimonadales;f__Nanoperiomorbaceae;g__Nanoperiomorbus	0	0	0.000169409	0	0	0	0	0	0	0	0	4.84e-05	0	0	0	0	7.26e-05	0	0	0
d__Bacteria;p__Actinobacteriota;c__Coriobacteriia;o__Coriobacteriales;f__Eggerthellaceae;g__CAAEEV01	0	0	0	0	0	0	0	0	0	0.000266215	0	0	0	0	0	0	0	0	0	0
d__Bacteria;p__Actinobacteriota;c__Coriobacteriia;o__Coriobacteriales;f__Eggerthellaceae;g__Raoultibacter	0	0	0	0	0	0	0	0	0	0	0	0	9.68e-05	0	0	0	0.000169409	0	0	0
d__Bacteria;p__Firmicutes_A;c__Clostridia;o__Oscillospirales;f__Acutalibacteraceae;g__RUG762	0	0	0	0	0	4.84e-05	0	0	0	0.000217812	0	0	0	0	0	0	0	0	0	0
d__Bacteria;p__Firmicutes_A;c__Clostridia;o__Oscillospirales;f__Oscillospiraceae;g__Pseudoflavonifractor	0	0	0	0	0	0	0	0	0	0	0	0.000145208	9.68e-05	0	2.42e-05	0	0	0	0	0
d__Bacteria;p__Firmicutes_A;c__Clostridia;o__Oscillospirales;f__Ruminococcaceae;g__Hydrogenoanaerobacterium	0	0	0	0	0	0	0	0	0	0	0	0	0.000169409	0	0	0	9.68e-05	0	0	0
d__Bacteria;p__Firmicutes_A;c__Clostridia;o__Peptostreptococcales;f__Anaerovoracaceae;g__unclassified_Anaerovoracaceae	0	0	0	0	0	2.42e-05	0	0	0	0	0	0	0	0	0	0.000242014	0	0	0	0
d__Bacteria;p__Firmicutes_D;c__Bacilli;o__Lactobacillales;f__unclassified_Lactobacillales;g__unclassified_Lactobacillales	0	0	0	0.000217812	0	0	0	0	0	0	0	0	4.84e-05	0	0	0	0	0	0	0
d__Bacteria;p__Patescibacteria;c__Saccharimonadia;o__Saccharimonadales;f__UBA1547;g__unclassified_UBA1547	0	0	0	0	4.84e-05	0.000217812	0	0	0	0	0	0	0	0	0	0	0	0	0	0
d__Bacteria;p__Proteobacteria;c__Alphaproteobacteria;o__Rhodobacterales;f__Rhodobacteraceae;g__Paracoccus	0	0	0	0	0	0.000193611	0	0	0	7.26e-05	0	0	0	0	0	0	0	0	0	0
d__Bacteria;p__Actinobacteriota;c__Coriobacteriia;o__Coriobacteriales;f__Atopobiaceae;g__Olsenella_I	0	0	0	0	0	0	0	0	0	0	0	0	0	0	0	0	0	0	0	0.000242014
d__Bacteria;p__Chloroflexota;c__Chloroflexia;o__Thermomicrobiales;f__Thermomicrobiaceae;g__unclassified_Thermomicrobiaceae	0	0	0	0	0	0	0	0	0.000242014	0	0	0	0	0	0	0	0	0	0	0
d__Bacteria;p__Firmicutes_A;c__Clostridia;o__Lachnospirales;f__Lachnospiraceae;g__Frisingicoccus	0	0	0	0	0	0	0	0	0	0	0	0	0.000242014	0	0	0	0	0	0	0
d__Bacteria;p__Firmicutes_A;c__Clostridia;o__Oscillospirales;f__Oscillospiraceae;g__WRMH01	0	0	0	0	0	0	0	0	0	0	0	0	0	0	9.68e-05	0	0.000145208	0	0	0
d__Bacteria;p__Firmicutes_A;c__Clostridia;o__Peptostreptococcales;f__Anaerovoracaceae;g__S5-A14a	7.26e-05	0	0	0	0	0	0	0	0	0.000169409	0	0	0	0	0	0	0	0	0	0
d__Bacteria;p__Proteobacteria;c__Alphaproteobacteria;o__Rhizobiales_A;f__Xanthobacteraceae;g__unclassified_Xanthobacteraceae	0	0	0	0	0.000169409	0	7.26e-05	0	0	0	0	0	0	0	0	0	0	0	0	0
d__Bacteria;p__Proteobacteria;c__Gammaproteobacteria;o__Burkholderiales;f__Thiobacillaceae;g__Thiobacillus	0	0	0	0	0	0	0	0	0	0	0	0	4.84e-05	0	0	0.000145208	0	0	4.84e-05	0
d__Bacteria;p__Proteobacteria;c__Gammaproteobacteria;o__Pseudomonadales;f__Moraxellaceae;g__unclassified_Moraxellaceae	0	0	0.000242014	0	0	0	0	0	0	0	0	0	0	0	0	0	0	0	0	0
d__Bacteria;p__Actinobacteriota;c__Coriobacteriia;o__Coriobacteriales;f__Atopobiaceae;g__Olsenella_H	0	0	0	0.000145208	0	0	0	0	0	7.26e-05	0	0	0	0	0	0	0	0	0	0
d__Bacteria;p__Actinobacteriota;c__Coriobacteriia;o__Coriobacteriales;f__Eggerthellaceae;g__Paraeggerthella	0	0	0	0	0	0	0	0	0	0	0	0	0	0	0	0	0.000217812	0	0	0
d__Bacteria;p__Firmicutes_D;c__Bacilli;o__Erysipelotrichales;f__Erysipelotrichaceae;g__Allobaculum	0	0	0	0	0	0	0	0	0.000217812	0	0	0	0	0	0	0	0	0	0	0
d__Bacteria;p__Firmicutes_D;c__Bacilli;o__Staphylococcales;f__Salinicoccaceae;g__Jeotgalicoccus_A	0	0	0	0	0.000217812	0	0	0	0	0	0	0	0	0	0	0	0	0	0	0
d__Bacteria;p__Firmicutes_A;c__Clostridia;o__Oscillospirales;f__Butyricicoccaceae;g__Butyricicoccus_A	0	0	0	0.000193611	0	0	0	0	0	0	0	0	0	0	0	0	0	0	0	0
d__Bacteria;p__Firmicutes_B;c__Peptococcia;o__Peptococcales;f__Peptococcaceae;g__Peptococcus	4.84e-05	0	0	0	0	9.68e-05	0	0	0	0	0	0	0	0	0	0	0	0	4.84e-05	0
d__Bacteria;p__Proteobacteria;c__Gammaproteobacteria;o__Burkholderiales;f__Burkholderiaceae_A;g__Ottowia	0	0	0	0	0	0.000193611	0	0	0	0	0	0	0	0	0	0	0	0	0	0
d__Bacteria;p__Proteobacteria;c__Gammaproteobacteria;o__Cardiobacteriales;f__Cardiobacteriaceae;g__Cardiobacterium	0	0	0	0	0	0	0	0	0	0	2.42e-05	2.42e-05	0.000145208	0	0	0	0	0	0	0
d__Bacteria;p__Firmicutes_A;c__Clostridia;o__Lachnospirales;f__Lachnospiraceae;g__Fimousia	0	0	7.26e-05	0	0	0	0	0	0	0	0	0	0	0	0.000121007	0	0	0	0	0
d__Bacteria;p__Firmicutes_A;c__Clostridia;o__Lachnospirales;f__Lachnospiraceae;g__Shuttleworthia	0	0	0	7.26e-05	0.000121007	0	0	0	0	0	0	0	0	0	0	0	0	0	0	0
d__Bacteria;p__Actinobacteriota;c__Actinomycetia;o__Actinomycetales;f__unclassified_Actinomycetales;g__unclassified_Actinomycetales	0	0	0	0	0	4.84e-05	0	0	0	0	0	0	0.000121007	0	0	0	0	0	0	0
d__Bacteria;p__Actinobacteriota;c__Actinomycetia;o__Propionibacteriales;f__Propionibacteriaceae;g__Brevilactibacter	0	0	0	0	0	0.000169409	0	0	0	0	0	0	0	0	0	0	0	0	0	0
d__Bacteria;p__Actinobacteriota;c__Coriobacteriia;o__Coriobacteriales;f__Coriobacteriaceae;g__Limicola	0	0	0	0	0	0	0	0	0	0	0	0	0	0	0	0	0	0.000169409	0	0
d__Bacteria;p__Bacteroidota;c__Bacteroidia;o__Chitinophagales;f__Chitinophagaceae;g__unclassified_Chitinophagaceae	0	0	0	0	0	0.000145208	0	0	0	0	0	0	0	2.42e-05	0	0	0	0	0	0
d__Bacteria;p__Bacteroidota;c__Bacteroidia;o__Flavobacteriales;f__Flavobacteriaceae;g__Flavobacterium	0	0	0	0	0	0.000121007	0	0	0	0	0	0	4.84e-05	0	0	0	0	0	0	0
d__Bacteria;p__Firmicutes_A;c__Clostridia;o__Christensenellales;f__MARSEILLE-P3954;g__MARSEILLE-P3954	0	0	0	0	0	0	0	0	0	0.000169409	0	0	0	0	0	0	0	0	0	0
d__Bacteria;p__Firmicutes_A;c__Clostridia;o__Lachnospirales;f__Lachnospiraceae;g__Catenibacillus	0	0	0	0	0	0	0	0	0	0	0	0	0	0	0	0	0.000169409	0	0	0
d__Bacteria;p__Firmicutes_A;c__Clostridia;o__Lachnospirales;f__Lachnospiraceae;g__FD2005	0	0	0	2.42e-05	0	0	0	0	0	0	0	0	0	0	0	0.000145208	0	0	0	0
d__Bacteria;p__Firmicutes_A;c__Clostridia;o__Oscillospirales;f__Oscillospiraceae;g__UBA2658	7.26e-05	0	0	0	0	0	0	0	0	9.68e-05	0	0	0	0	0	0	0	0	0	0
d__Bacteria;p__Firmicutes_A;c__Clostridia;o__Oscillospirales;f__Ruminococcaceae;g__Pygmaiobacter	0	0	0	0.000169409	0	0	0	0	0	0	0	0	0	0	0	0	0	0	0	0
d__Bacteria;p__Firmicutes_A;c__Clostridia;o__Oscillospirales;f__Ruminococcaceae;g__Soleaferrea	0	0	0	0	0	0	0	0	0	0	0	0	0	0	0	0.000169409	0	0	0	0
d__Bacteria;p__Firmicutes_A;c__Clostridia;o__Peptostreptococcales;f__Peptostreptococcaceae;g__Paraclostridium	0	0	0	0	0	0	0	0	0	0	0	0	0	0	0	0	0	0	0.000169409	0
d__Bacteria;p__Actinobacteriota;c__Actinomycetia;o__unclassified_Actinomycetia;f__unclassified_Actinomycetia;g__unclassified_Actinomycetia	0	0	0	0	0	0	0	0	0	0	0	0	9.68e-05	0	0	4.84e-05	0	0	0	0
d__Bacteria;p__Bacteroidota;c__Bacteroidia;o__Bacteroidales;f__Coprobacteraceae;g__Coprobacter	0	0	0	0	0	0	0	0	0	0	0	0	0	0	4.84e-05	9.68e-05	0	0	0	0
d__Bacteria;p__Firmicutes_A;c__Clostridia;o__Christensenellales;f__CAG-138;g__CAG-1024	0	0	0	0	0	0	0	0	0	0.000145208	0	0	0	0	0	0	0	0	0	0
d__Bacteria;p__Firmicutes_A;c__Clostridia;o__Oscillospirales;f__Acutalibacteraceae;g__Caccousia	0	0	0	0	0	0	0	0	0	0.000121007	0	0	0	0	2.42e-05	0	0	0	0	0
d__Bacteria;p__Firmicutes_A;c__Clostridia;o__Oscillospirales;f__Ruminococcaceae;g__Neobittarella	0	0	0	0	0	0	0	0	0	0	0	4.84e-05	9.68e-05	0	0	0	0	0	0	0
d__Bacteria;p__Firmicutes_A;c__Clostridia;o__Oscillospirales;f__Ruminococcaceae;g__UBA1394	0	0	0	0.000145208	0	0	0	0	0	0	0	0	0	0	0	0	0	0	0	0
d__Bacteria;p__Firmicutes_D;c__Bacilli;o__RF39;f__UBA660;g__UBA2730	0	0	0	0	0	0	0	0	0	0	9.68e-05	0	0	0	0	0	0	0	4.84e-05	0
d__Bacteria;p__Proteobacteria;c__Gammaproteobacteria;o__Burkholderiales;f__Burkholderiaceae_A;g__Comamonas_F	0	0	0	0	0	0	0	0	0	0	0	0	0	4.84e-05	0	0	9.68e-05	0	0	0
d__Bacteria;p__Bacteroidota;c__Bacteroidia;o__Flavobacteriales;f__Weeksellaceae;g__Planobacterium	0	0	0	0	0	0.000145208	0	0	0	0	0	0	0	0	0	0	0	0	0	0
d__Bacteria;p__Firmicutes_A;c__Clostridia;o__Eubacteriales;f__Eubacteriaceae;g__Pseudoramibacter	0	0	0	0	0	0	0	0	0	0.000145208	0	0	0	0	0	0	0	0	0	0
d__Bacteria;p__Firmicutes_A;c__Clostridia;o__Lachnospirales;f__Lachnospiraceae;g__Clostridium_N	0	0	0	0	0	0	0	0	0	0	0.000145208	0	0	0	0	0	0	0	0	0
d__Bacteria;p__Firmicutes_A;c__Clostridia;o__Saccharofermentanales;f__Saccharofermentanaceae;g__Saccharofermentans	0	0	7.26e-05	0	0	0	0	0	0	0	0	0	7.26e-05	0	0	0	0	0	0	0
d__Bacteria;p__Firmicutes_D;c__Bacilli;o__Lactobacillales;f__Streptococcaceae;g__Floricoccus	0	0	0	0	0	0	0.000145208	0	0	0	0	0	0	0	0	0	0	0	0	0
d__Bacteria;p__Firmicutes_D;c__Bacilli;o__Staphylococcales;f__Staphylococcaceae;g__Macrococcus_B	0	0	0	0	0	0	0	0	0.000145208	0	0	0	0	0	0	0	0	0	0	0
d__Bacteria;p__Acidobacteriota;c__Blastocatellia;o__UBA7656;f__UBA7656;g__QHVH01	0	0	0	0	0	0	0	0	0	0	0	0	0	0	0	0.000121007	0	0	0	0
d__Bacteria;p__Actinobacteriota;c__Actinomycetia;o__Actinomycetales;f__Cellulomonadaceae;g__Sanguibacter	0	0	0	0	0	0	0	0	0.000121007	0	0	0	0	0	0	0	0	0	0	0
d__Bacteria;p__Actinobacteriota;c__Actinomycetia;o__Actinomycetales;f__Micrococcaceae;g__Kocuria	0	0	0	0	0	0	0	0	0	0	0	0	0	0.000121007	0	0	0	0	0	0
d__Bacteria;p__Bacteroidota;c__Bacteroidia;o__Chitinophagales;f__Saprospiraceae;g__OLB9	0	0	0	0	0	0.000121007	0	0	0	0	0	0	0	0	0	0	0	0	0	0
d__Bacteria;p__Firmicutes_A;c__Clostridia;o__Eubacteriales;f__Anaerofustaceae;g__Anaerofustis	0	0	0	0	0	0	0	0	0	0	0	0	7.26e-05	0	0	0	0	4.84e-05	0	0
d__Bacteria;p__Firmicutes_A;c__Clostridia;o__Lachnospirales;f__Cellulosilyticaceae;g__Niameybacter	0	0	0	0	0	0	0	0	0	0	0	0	0	0	0	0	0	0	0.000121007	0
d__Bacteria;p__Firmicutes_A;c__Clostridia;o__Lachnospirales;f__Lachnospiraceae;g__Lacrimispora	0	0	0	0	0	0	0	0	0	0	0	0	0.000121007	0	0	0	0	0	0	0
d__Bacteria;p__Firmicutes_A;c__Clostridia;o__Monoglobales;f__Monoglobaceae;g__Monoglobus	0	0	0	0	0	0	0	0	0	0	0	0	0	0	0	0	0	0.000121007	0	0
d__Bacteria;p__Firmicutes_A;c__Clostridia;o__Oscillospirales;f__Acutalibacteraceae;g__WRKY01	0	0	0	7.26e-05	0	0	0	0	0	0	0	0	0	0	0	4.84e-05	0	0	0	0
d__Bacteria;p__Firmicutes_A;c__Clostridia;o__Oscillospirales;f__Butyricicoccaceae;g__Pseudobutyricicoccus	0	0	0	0	0	0.000121007	0	0	0	0	0	0	0	0	0	0	0	0	0	0
d__Bacteria;p__Firmicutes_A;c__Clostridia;o__Oscillospirales;f__Oscillospiraceae;g__Intestinimonas	0.000121007	0	0	0	0	0	0	0	0	0	0	0	0	0	0	0	0	0	0	0
d__Bacteria;p__Firmicutes_A;c__Clostridia;o__Oscillospirales;f__Ruminococcaceae;g__Massiliimalia	0	0	0	0	0	0	0	0	0	0	0	0	0.000121007	0	0	0	0	0	0	0
d__Bacteria;p__Firmicutes_A;c__Clostridia;o__Tissierellales;f__Peptoniphilaceae;g__Peptoniphilus_E	0	0	0	0	0	0	0	7.26e-05	0	0	0	0	0	0	0	0	0	0	4.84e-05	0
d__Bacteria;p__Firmicutes_B;c__Dehalobacteriia;o__Dehalobacteriales;f__Dehalobacteriaceae;g__Formimonas	0	0	0	0.000121007	0	0	0	0	0	0	0	0	0	0	0	0	0	0	0	0
d__Bacteria;p__Firmicutes_D;c__Bacilli;o__Erysipelotrichales;f__Erysipelotrichaceae;g__Faecalitalea	0.000121007	0	0	0	0	0	0	0	0	0	0	0	0	0	0	0	0	0	0	0
d__Bacteria;p__Firmicutes_D;c__Bacilli;o__Lactobacillales;f__Lactobacillaceae;g__Furfurilactobacillus	0	0	0	0	0	0	0.000121007	0	0	0	0	0	0	0	0	0	0	0	0	0
d__Bacteria;p__Patescibacteria;c__Saccharimonadia;o__Saccharimonadales;f__UBA10027;g__SDRW01	0	0	0	0	0	7.26e-05	0	0	0	0	0	4.84e-05	0	0	0	0	0	0	0	0
d__Bacteria;p__Proteobacteria;c__Alphaproteobacteria;o__Sphingomonadales;f__Sphingomonadaceae;g__Sphingomicrobium	0	0	0	0	0	0	0	0	0.000121007	0	0	0	0	0	0	0	0	0	0	0
d__Bacteria;p__Proteobacteria;c__Gammaproteobacteria;o__Burkholderiales;f__Usitatibacteraceae;g__Usitatibacter	0	0	0	0	0	0	0	0	0	0	4.84e-05	0	0	0	0	7.26e-05	0	0	0	0
d__Bacteria;p__Proteobacteria;c__Gammaproteobacteria;o__Enterobacterales_A;f__Enterobacteriaceae_A;g__Serratia_D	0	0	0	0	0	0	0	0	2.42e-05	0	0	0	0	9.68e-05	0	0	0	0	0	0
d__Bacteria;p__Proteobacteria;c__Gammaproteobacteria;o__Enterobacterales_A;f__Pasteurellaceae;g__Aggregatibacter	0	0	0	0	0	0	0	0	0	0	0.000121007	0	0	0	0	0	0	0	0	0
d__Bacteria;p__Acidobacteriota;c__Vicinamibacteria;o__Vicinamibacterales;f__Vicinamibacteraceae;g__Vicinamibacter	0	0	0	4.84e-05	0	0	0	0	0	0	0	0	0	4.84e-05	0	0	0	0	0	0
d__Bacteria;p__Actinobacteriota;c__Actinomycetia;o__Actinomycetales;f__Microbacteriaceae;g__unclassified_Microbacteriaceae	0	0	0	0	0	9.68e-05	0	0	0	0	0	0	0	0	0	0	0	0	0	0
d__Bacteria;p__Actinobacteriota;c__Actinomycetia;o__Mycobacteriales;f__Pseudonocardiaceae;g__Saccharopolyspora_D	0	0	0	0	0	0	0	0	0	0	0	0	9.68e-05	0	0	0	0	0	0	0
d__Bacteria;p__Armatimonadota;c__Fimbriimonadia;o__Fimbriimonadales;f__Fimbriimonadaceae;g__55-13	0	0	0	0	4.84e-05	4.84e-05	0	0	0	0	0	0	0	0	0	0	0	0	0	0
d__Bacteria;p__Bacteroidota;c__Bacteroidia;o__Bacteroidales;f__Muribaculaceae;g__CAG-485	0	0	0	4.84e-05	0	0	0	0	0	0	0	0	4.84e-05	0	0	0	0	0	0	0
d__Bacteria;p__Bacteroidota;c__Bacteroidia;o__Chitinophagales;f__Chitinophagaceae;g__Sediminibacterium	0	0	0	0	0	0	0	0	0	0	0	0	0	0	0	0	9.68e-05	0	0	0
d__Bacteria;p__Bacteroidota;c__Bacteroidia;o__Sphingobacteriales;f__Sphingobacteriaceae;g__Pedobacter	0	0	0	0	0	9.68e-05	0	0	0	0	0	0	0	0	0	0	0	0	0	0
d__Bacteria;p__Campylobacterota;c__Campylobacteria;o__Campylobacterales;f__Helicobacteraceae;g__Helicobacter_C	0	0	0	0	0	0	0	9.68e-05	0	0	0	0	0	0	0	0	0	0	0	0
d__Bacteria;p__Chloroflexota;c__Limnocylindria;o__QHBO01;f__QHBO01;g__CF-167	0	0	0	0	0	0	0	0	0	0	0	0	0	0	0	9.68e-05	0	0	0	0
d__Bacteria;p__Desulfobacterota_E;c__MBNT15;o__MBNT15;f__MBNT15;g__CG2-30-66-27	0	0	0	0	0	0	0	0	0	0	0	0	0	9.68e-05	0	0	0	0	0	0
d__Bacteria;p__Firmicutes_A;c__Clostridia;o__Clostridiales;f__Clostridiaceae;g__Clostridium_AR	0	0	0	9.68e-05	0	0	0	0	0	0	0	0	0	0	0	0	0	0	0	0
d__Bacteria;p__Firmicutes_A;c__Clostridia;o__Lachnospirales;f__Lachnospiraceae;g__COE1	0	0	0	0	0	9.68e-05	0	0	0	0	0	0	0	0	0	0	0	0	0	0
d__Bacteria;p__Firmicutes_A;c__Clostridia;o__Oscillospirales;f__Acutalibacteraceae;g__Acutalibacter	0	0	0	0	0	0	0	0	0	0	0	0	0	0	4.84e-05	0	0	0	4.84e-05	0
d__Bacteria;p__Firmicutes_A;c__Clostridia;o__Oscillospirales;f__Acutalibacteraceae;g__DTU089	0	0	0	0	0	0	0	0	0	9.68e-05	0	0	0	0	0	0	0	0	0	0
d__Bacteria;p__Firmicutes_A;c__Clostridia;o__Oscillospirales;f__Acutalibacteraceae;g__Solibaculum	0	0	0	0	0	0	0	0	0	0	0	0	0	0	9.68e-05	0	0	0	0	0
d__Bacteria;p__Firmicutes_B;c__Dehalobacteriia;o__Dehalobacteriales;f__Dehalobacteriaceae;g__Dehalobacterium	0	0	0	0	0	0	0	0	0	0	0	0	0	0	0	9.68e-05	0	0	0	0
d__Bacteria;p__Firmicutes_C;c__Negativicutes;o__Selenomonadales;f__Selenomonadaceae;g__Centipeda	0	0	0	0	0	0	0	0	0	0	0	9.68e-05	0	0	0	0	0	0	0	0
d__Bacteria;p__Firmicutes_C;c__Negativicutes;o__Veillonellales;f__unclassified_Veillonellales;g__unclassified_Veillonellales	0	0	0	0	0	0	0	0	0	0	0	0	9.68e-05	0	0	0	0	0	0	0
d__Bacteria;p__Firmicutes_D;c__Bacilli;o__Erysipelotrichales;f__Coprobacillaceae;g__Eggerthia	0	0	0	0	0	0	0	0	0	0	9.68e-05	0	0	0	0	0	0	0	0	0
d__Bacteria;p__Firmicutes_D;c__Bacilli;o__Lactobacillales;f__Enterococcaceae;g__Enterococcus_G	9.68e-05	0	0	0	0	0	0	0	0	0	0	0	0	0	0	0	0	0	0	0
d__Bacteria;p__Firmicutes_D;c__Bacilli;o__Lactobacillales;f__Lactobacillaceae;g__Companilactobacillus	0	0	0	0	0	0	0	0	0	0	0	0	0	4.84e-05	0	0	0	0	0	4.84e-05
d__Bacteria;p__Proteobacteria;c__Alphaproteobacteria;o__unclassified_Alphaproteobacteria;f__unclassified_Alphaproteobacteria;g__unclassified_Alphaproteobacteria	0	0	0	0	0	0	0	0	0	2.42e-05	0	4.84e-05	0	0	0	0	2.42e-05	0	0	0
d__Bacteria;p__Proteobacteria;c__Gammaproteobacteria;o__Burkholderiales;f__Burkholderiaceae_A;g__Burkholderia	0	0	0	0	0	0	0	0	9.68e-05	0	0	0	0	0	0	0	0	0	0	0
d__Bacteria;p__Proteobacteria;c__Gammaproteobacteria;o__Burkholderiales;f__Burkholderiaceae_A;g__Ramlibacter	0	0	0	0	0	0	0	0	0	0	0	0	9.68e-05	0	0	0	0	0	0	0
d__Bacteria;p__Synergistota;c__Synergistia;o__Synergistales;f__Synergistaceae;g__Synergistes	0	0	0	0	0	0	0	0	0	9.68e-05	0	0	0	0	0	0	0	0	0	0
d__Bacteria;p__Bacteroidota;c__Bacteroidia;o__Bacteroidales;f__Muribaculaceae;g__Duncaniella	0	0	0	0	0	2.42e-05	0	0	0	0	7.26e-05	0	0	0	0	0	0	0	0	0
d__Bacteria;p__Firmicutes_A;c__Clostridia;o__Oscillospirales;f__Oscillospiraceae;g__WQUU01	0	0	0	0	0	0	0	0	0	9.68e-05	0	0	0	0	0	0	0	0	0	0
d__Bacteria;p__Firmicutes_D;c__Bacilli;o__Erysipelotrichales;f__Coprobacillaceae;g__Stoquefichus	0	0	0	0	0	0	0	0	0	0	0	0	0	0	0	0	0	0	0	9.68e-05
d__Bacteria;p__Bacteroidota;c__Bacteroidia;o__Bacteroidales;f__UBA932;g__Coprenecus	0	0	0	0	0	2.42e-05	0	0	0	0	0	0	0	0	0	4.84e-05	0	0	0	0
d__Bacteria;p__Firmicutes_D;c__Bacilli;o__Erysipelotrichales;f__Erysipelotrichaceae;g__Dubosiella	0	0	4.84e-05	0	0	0	0	0	2.42e-05	0	0	0	0	0	0	0	0	0	0	0
d__Bacteria;p__Proteobacteria;c__Gammaproteobacteria;o__Burkholderiales;f__Neisseriaceae;g__Neisseria	0	0	0	0	4.84e-05	0	0	0	0	0	2.42e-05	0	0	0	0	0	0	0	0	0
d__Bacteria;p__Proteobacteria;c__Gammaproteobacteria;o__Xanthomonadales;f__Xanthomonadaceae;g__Xanthomonas_A	0	0	0	0	0	4.84e-05	0	0	0	0	0	0	0	0	0	0	2.42e-05	0	0	0
d__Bacteria;p__Acidobacteriota;c__Blastocatellia;o__Pyrinomonadales;f__unclassified_Pyrinomonadales;g__unclassified_Pyrinomonadales	0	0	0	0	0	0	0	0	0	0	0	0	0	7.26e-05	0	0	0	0	0	0
d__Bacteria;p__Acidobacteriota;c__Thermoanaerobaculia;o__UBA5066;f__Gp7-AA6;g__Gp7-AA6	0	0	0	0	0	0	0	0	0	0	0	0	0	0	0	0	0	0	7.26e-05	0
d__Bacteria;p__Bacteroidota;c__Bacteroidia;o__Bacteroidales;f__Muribaculaceae;g__UBA3263	0	0	0	0	0	0	7.26e-05	0	0	0	0	0	0	0	0	0	0	0	0	0
d__Bacteria;p__Bacteroidota;c__Bacteroidia;o__Bacteroidales;f__Rikenellaceae;g__Rikenella	0	0	0	0	0	0	0	0	0	0	0	0	0	0	0	7.26e-05	0	0	0	0
d__Bacteria;p__Bacteroidota;c__Bacteroidia;o__Chitinophagales;f__Chitinophagaceae;g__Ginsengibacter	0	0	0	0	0	0	0	0	0	0	0	0	0	0	7.26e-05	0	0	0	0	0
d__Bacteria;p__Bacteroidota;c__Bacteroidia;o__Flavobacteriales;f__Crocinitomicaceae;g__Taishania	0	0	0	0	0	7.26e-05	0	0	0	0	0	0	0	0	0	0	0	0	0	0
d__Bacteria;p__Bacteroidota;c__Bacteroidia;o__unclassified_Bacteroidia;f__unclassified_Bacteroidia;g__unclassified_Bacteroidia	0	0	0	0	0	0	0	0	0	0	0	0	7.26e-05	0	0	0	0	0	0	0
d__Bacteria;p__Campylobacterota;c__Campylobacteria;o__Campylobacterales;f__Campylobacteraceae;g__Campylobacter_B	0	0	0	0	0	0	0	0	0	0	0	7.26e-05	0	0	0	0	0	0	0	0
d__Bacteria;p__Chloroflexota;c__Dehalococcoidia;o__DSGV01;f__DSGV01;g__DSGV01	0	0	0	7.26e-05	0	0	0	0	0	0	0	0	0	0	0	0	0	0	0	0
d__Bacteria;p__Dependentiae;c__Babeliae;o__Babeliales;f__Vermiphilaceae;g__Vermiphilus	0	0	0	0	0	0	0	0	0	0	0	0	0	7.26e-05	0	0	0	0	0	0
d__Bacteria;p__Firmicutes_A;c__Clostridia;o__Lachnospirales;f__Anaerotignaceae;g__unclassified_Anaerotignaceae	0	0	0	7.26e-05	0	0	0	0	0	0	0	0	0	0	0	0	0	0	0	0
d__Bacteria;p__Firmicutes_A;c__Clostridia;o__Lachnospirales;f__Lachnospiraceae;g__CAG-632	0	0	0	0	0	0	0	0	0	0	0	0	0	0	0	7.26e-05	0	0	0	0
d__Bacteria;p__Firmicutes_A;c__Clostridia;o__Lachnospirales;f__Lachnospiraceae;g__Johnsonella	0	0	0	0	0	0	0	0	0	0	0	7.26e-05	0	0	0	0	0	0	0	0
d__Bacteria;p__Firmicutes_A;c__Clostridia;o__Lachnospirales;f__unclassified_Lachnospirales;g__unclassified_Lachnospirales	0	0	0	7.26e-05	0	0	0	0	0	0	0	0	0	0	0	0	0	0	0	0
d__Bacteria;p__Firmicutes_A;c__Clostridia;o__Oscillospirales;f__Oscillospiraceae;g__Flavonifractor	7.26e-05	0	0	0	0	0	0	0	0	0	0	0	0	0	0	0	0	0	0	0
d__Bacteria;p__Firmicutes_A;c__Clostridia;o__Oscillospirales;f__Ruminococcaceae;g__Anaerofilum	0	0	0	0	0	0	0	0	0	0	0	0	0	0	0	0	0	0	0	7.26e-05
d__Bacteria;p__Firmicutes_A;c__Clostridia;o__Oscillospirales;f__Ruminococcaceae;g__Fournierella	0	0	0	7.26e-05	0	0	0	0	0	0	0	0	0	0	0	0	0	0	0	0
d__Bacteria;p__Firmicutes_A;c__Clostridia;o__Oscillospirales;f__Ruminococcaceae;g__Marseille-P2935	0	0	0	0	0	7.26e-05	0	0	0	0	0	0	0	0	0	0	0	0	0	0
d__Bacteria;p__Firmicutes_A;c__Clostridia;o__Oscillospirales;f__Ruminococcaceae;g__QAMM01	0	0	0	7.26e-05	0	0	0	0	0	0	0	0	0	0	0	0	0	0	0	0
d__Bacteria;p__Firmicutes_A;c__Clostridia;o__TANB77;f__CAG-508;g__unclassified_CAG-508	0	0	0	0	0	0	0	0	0	0	0	0	0	0	0	7.26e-05	0	0	0	0
d__Bacteria;p__Firmicutes_A;c__unclassified_Firmicutes_A;o__unclassified_Firmicutes_A;f__unclassified_Firmicutes_A;g__unclassified_Firmicutes_A	7.26e-05	0	0	0	0	0	0	0	0	0	0	0	0	0	0	0	0	0	0	0
d__Bacteria;p__Firmicutes_C;c__Negativicutes;o__Acidaminococcales;f__Succinispiraceae;g__Succinispira	0	0	0	0	0	0	0	0	0	0	0	0	0	0	0	7.26e-05	0	0	0	0
d__Bacteria;p__Firmicutes_D;c__Bacilli;o__Bacillales_D;f__Amphibacillaceae;g__Oceanobacillus	0	7.26e-05	0	0	0	0	0	0	0	0	0	0	0	0	0	0	0	0	0	0
d__Bacteria;p__Firmicutes_D;c__Bacilli;o__DSM-16016;f__Caldibacillaceae;g__Bacillus_J	0	0	0	0	0	0	0	0	0	0	0	0	0	7.26e-05	0	0	0	0	0	0
d__Bacteria;p__Firmicutes_D;c__Bacilli;o__Erysipelotrichales;f__Erysipelotrichaceae;g__Dielma	0	0	0	0	0	0	0	0	0	0	0	0	0	0	0	0	0	0	0	7.26e-05
d__Bacteria;p__Firmicutes_D;c__Bacilli;o__Lactobacillales;f__Lactobacillaceae;g__Levilactobacillus	0	0	0	0	0	0	7.26e-05	0	0	0	0	0	0	0	0	0	0	0	0	0
d__Bacteria;p__Firmicutes_D;c__Bacilli;o__RF39;f__UBA660;g__unclassified_UBA660	0	0	0	0	0	0	0	0	0	0	0	0	0	7.26e-05	0	0	0	0	0	0
d__Bacteria;p__Firmicutes_D;c__Bacilli;o__Thermoactinomycetales;f__DSM-45169;g__Kroppenstedtia_A	0	0	0	0	7.26e-05	0	0	0	0	0	0	0	0	0	0	0	0	0	0	0
d__Bacteria;p__Gemmatimonadota;c__Gemmatimonadetes;o__Gemmatimonadales;f__GWC2-71-9;g__Palsa-1233	0	0	0	0	0	0	0	0	0	0	0	0	7.26e-05	0	0	0	0	0	0	0
d__Bacteria;p__Myxococcota_A;c__Polyangia;o__Polyangiales;f__Polyangiaceae;g__unclassified_Polyangiaceae	0	0	0	0	0	0	0	0	0	0	0	0	7.26e-05	0	0	0	0	0	0	0
d__Bacteria;p__Patescibacteria;c__Saccharimonadia;o__Saccharimonadales;f__Saccharimonadaceae;g__SZUA-359	0	0	0	7.26e-05	0	0	0	0	0	0	0	0	0	0	0	0	0	0	0	0
d__Bacteria;p__Patescibacteria;c__Saccharimonadia;o__Saccharimonadales;f__Saccharimonadaceae;g__unclassified_Saccharimonadaceae	0	0	0	0	0	0	0	0	0	0	0	0	0	0	0	0	0	7.26e-05	0	0
d__Bacteria;p__Proteobacteria;c__Gammaproteobacteria;o__Enterobacterales_A;f__Aeromonadaceae;g__Aeromonas	0	0	0	0	0	0	0	0	0	0	0	0	0	0	0	0	0	0	7.26e-05	0
d__Bacteria;p__Proteobacteria;c__Gammaproteobacteria;o__Enterobacterales_A;f__Vibrionaceae;g__Photobacterium	0	0	0	0	0	0	0	7.26e-05	0	0	0	0	0	0	0	0	0	0	0	0
d__Bacteria;p__Proteobacteria;c__Gammaproteobacteria;o__Steroidobacterales;f__Steroidobacteraceae;g__Povalibacter	0	0	0	0	0	0	0	0	0	0	0	0	7.26e-05	0	0	0	0	0	0	0
d__Bacteria;p__Proteobacteria;c__Gammaproteobacteria;o__Xanthomonadales;f__Xanthomonadaceae;g__Arenimonas	0	0	0	0	0	0	0	0	0	0	0	0	0	0	0	0	0	0	7.26e-05	0
d__Bacteria;p__Proteobacteria;c__Gammaproteobacteria;o__Xanthomonadales;f__Xanthomonadaceae;g__Lysobacter_B	0	0	7.26e-05	0	0	0	0	0	0	0	0	0	0	0	0	0	0	0	0	0
d__Bacteria;p__Synergistota;c__Synergistia;o__Synergistales;f__Dethiosulfovibrionaceae;g__Pyramidobacter	0	0	0	0	0	0	0	0	0	0	0	0	7.26e-05	0	0	0	0	0	0	0
d__Bacteria;p__Acidobacteriota;c__Aminicenantia;o__Aminicenantales;f__UBA4085;g__JAAZPG01	0	0	0	0	0	0	0	0	0	0	0	0	0	0	0	0	0	0	4.84e-05	0
d__Bacteria;p__Acidobacteriota;c__Blastocatellia;o__Pyrinomonadales;f__Pyrinomonadaceae;g__PSRF01	0	0	0	0	0	4.84e-05	0	0	0	0	0	0	0	0	0	0	0	0	0	0
d__Bacteria;p__Acidobacteriota;c__Mor1;o__Mor1;f__Mor1;g__Mor1	0	0	0	0	0	0	4.84e-05	0	0	0	0	0	0	0	0	0	0	0	0	0
d__Bacteria;p__Actinobacteriota;c__Acidimicrobiia;o__IMCC26256;f__PALSA-555;g__SHUY01	4.84e-05	0	0	0	0	0	0	0	0	0	0	0	0	0	0	0	0	0	0	0
d__Bacteria;p__Actinobacteriota;c__Actinomycetia;o__Mycobacteriales;f__Micromonosporaceae;g__Planosporangium	0	0	0	0	0	0	0	0	0	0	0	0	0	4.84e-05	0	0	0	0	0	0
d__Bacteria;p__Bacteroidota;c__Bacteroidia;o__Bacteroidales;f__Dysgonomonadaceae;g__unclassified_Dysgonomonadaceae	0	0	0	0	0	0	0	0	0	0	4.84e-05	0	0	0	0	0	0	0	0	0
d__Bacteria;p__Bacteroidota;c__Bacteroidia;o__Bacteroidales;f__P3;g__UBA1711	0	0	0	0	0	0	0	4.84e-05	0	0	0	0	0	0	0	0	0	0	0	0
d__Bacteria;p__Bacteroidota;c__Bacteroidia;o__Bacteroidales;f__Tenuifilaceae;g__SB25	0	0	0	0	0	4.84e-05	0	0	0	0	0	0	0	0	0	0	0	0	0	0
d__Bacteria;p__Bacteroidota;c__Bacteroidia;o__Cytophagales;f__Cyclobacteriaceae;g__Chryseolinea	0	0	0	0	0	0	0	0	0	0	0	0	0	0	0	0	0	4.84e-05	0	0
d__Bacteria;p__Chloroflexota;c__Dehalococcoidia;o__DSTF01;f__WHTK01;g__WHTK01	0	0	0	0	0	0	0	4.84e-05	0	0	0	0	0	0	0	0	0	0	0	0
d__Bacteria;p__Chloroflexota;c__Dehalococcoidia;o__FW602-bin16;f__FW602-bin16;g__FW602-bin16	0	0	0	0	0	0	0	0	0	0	0	0	0	0	0	0	0	4.84e-05	0	0
d__Bacteria;p__Cyanobacteria;c__Vampirovibrionia;o__Gastranaerophilales;f__Gastranaerophilaceae;g__UBA6984	0	0	0	0	0	0	0	0	0	0	0	0	0	0	0	4.84e-05	0	0	0	0
d__Bacteria;p__Desulfobacterota_I;c__RBG-13-43-22;o__RBG-13-43-22;f__RBG-13-43-22;g__RBG-13-43-22	0	0	0	0	0	0	0	0	0	0	0	0	0	4.84e-05	0	0	0	0	0	0
d__Bacteria;p__Eisenbacteria;c__RBG-16-71-46;o__SZUA-252;f__SZUA-252;g__WS-7	0	0	0	0	0	0	0	0	0	0	0	0	0	0	0	0	0	0	0	4.84e-05
d__Bacteria;p__Firmicutes_A;c__Clostridia;o__Christensenellales;f__CAG-138;g__Aphodomorpha	0	0	0	0	0	0	0	0	0	4.84e-05	0	0	0	0	0	0	0	0	0	0
d__Bacteria;p__Firmicutes_A;c__Clostridia;o__Clostridiales;f__Clostridiaceae;g__Clostridium_AG	0	0	0	0	0	0	0	0	0	0	0	0	0	0	0	0	0	0	4.84e-05	0
d__Bacteria;p__Firmicutes_A;c__Clostridia;o__Lachnospirales;f__Lachnospiraceae;g__Lachnoanaerobaculum	0	0	0	0	0	0	0	0	0	0	0	0	0	4.84e-05	0	0	0	0	0	0
d__Bacteria;p__Firmicutes_A;c__Clostridia;o__Lachnospirales;f__Lachnospiraceae;g__Murimonas	0	0	0	0	0	0	0	0	0	0	0	0	4.84e-05	0	0	0	0	0	0	0
d__Bacteria;p__Firmicutes_A;c__Clostridia;o__Oscillospirales;f__CAG-272;g__QALR01	0	0	0	0	0	0	0	0	0	0	0	0	4.84e-05	0	0	0	0	0	0	0
d__Bacteria;p__Firmicutes_A;c__Clostridia;o__Oscillospirales;f__Oscillospiraceae;g__Sporobacter	0	0	0	0	0	0	0	0	0	0	0	0	4.84e-05	0	0	0	0	0	0	0
d__Bacteria;p__Firmicutes_A;c__Clostridia;o__Oscillospirales;f__Ruminococcaceae;g__Acetanaerobacterium	0	0	0	0	0	0	0	0	0	0	0	0	0	0	0	4.84e-05	0	0	0	0
d__Bacteria;p__Firmicutes_A;c__Clostridia;o__Peptostreptococcales;f__Filifactoraceae;g__Filifactor	0	0	0	0	0	0	0	0	0	4.84e-05	0	0	0	0	0	0	0	0	0	0
d__Bacteria;p__Firmicutes_A;c__Clostridia;o__Tissierellales;f__Peptoniphilaceae;g__Peptoniphilus_B	0	0	0	0	0	0	0	0	0	0	0	0	0	0	0	0	0	4.84e-05	0	0
d__Bacteria;p__Firmicutes_C;c__Negativicutes;o__unclassified_Negativicutes;f__unclassified_Negativicutes;g__unclassified_Negativicutes	0	0	0	0	0	0	0	0	0	0	0	0	0	0	0	4.84e-05	0	0	0	0
d__Bacteria;p__Firmicutes_D;c__Bacilli;o__Bacillales_A;f__Planococcaceae;g__Lysinibacillus	0	0	0	0	0	0	0	0	0	0	0	0	0	0	0	0	4.84e-05	0	0	0
d__Bacteria;p__Firmicutes_D;c__Bacilli;o__Bacillales_B;f__DSM-1321;g__Bacillus_AD	0	0	0	0	0	0	0	0	0	0	0	0	0	0	4.84e-05	0	0	0	0	0
d__Bacteria;p__Firmicutes_D;c__Bacilli;o__Bacillales_E;f__Massilibacteriaceae;g__Massilibacterium	0	0	0	0	4.84e-05	0	0	0	0	0	0	0	0	0	0	0	0	0	0	0
d__Bacteria;p__Firmicutes_D;c__Bacilli;o__Erysipelotrichales;f__Coprobacillaceae;g__unclassified_Coprobacillaceae	0	0	0	0	0	0	0	0	0	0	0	4.84e-05	0	0	0	0	0	0	0	0
d__Bacteria;p__Firmicutes_D;c__Bacilli;o__Erysipelotrichales;f__Erysipelotrichaceae;g__DONG20-135	0	0	0	0	0	0	0	0	0	0	0	0	0	0	0	0	4.84e-05	0	0	0
d__Bacteria;p__Firmicutes_D;c__Bacilli;o__Lactobacillales;f__Lactobacillaceae;g__Liquorilactobacillus	0	0	0	4.84e-05	0	0	0	0	0	0	0	0	0	0	0	0	0	0	0	0
d__Bacteria;p__Firmicutes_D;c__Bacilli;o__Staphylococcales;f__Staphylococcaceae;g__unclassified_Staphylococcaceae	0	0	0	0	4.84e-05	0	0	0	0	0	0	0	0	0	0	0	0	0	0	0
d__Bacteria;p__Firmicutes_D;c__Bacilli;o__Thermoactinomycetales;f__Thermoactinomycetaceae;g__Thermoactinomyces_A	0	0	0	0	0	0	0	0	0	0	0	0	0	4.84e-05	0	0	0	0	0	0
d__Bacteria;p__Firmicutes_D;c__Bacilli;o__unclassified_Bacilli;f__unclassified_Bacilli;g__unclassified_Bacilli	0	0	0	0	0	0	0	0	0	0	0	0	0	0	0	0	0	4.84e-05	0	0
d__Bacteria;p__Gemmatimonadota;c__Gemmatimonadetes;o__Gemmatimonadales;f__GWC2-71-9;g__unclassified_GWC2-71-9	0	4.84e-05	0	0	0	0	0	0	0	0	0	0	0	0	0	0	0	0	0	0
d__Bacteria;p__Gemmatimonadota;c__Gemmatimonadetes;o__Gemmatimonadales;f__Gemmatimonadaceae;g__UBA4720	0	4.84e-05	0	0	0	0	0	0	0	0	0	0	0	0	0	0	0	0	0	0
d__Bacteria;p__Gemmatimonadota;c__Gemmatimonadetes;o__Longimicrobiales;f__RSA9;g__RSA9	0	0	0	0	0	0	0	0	0	0	0	0	0	0	4.84e-05	0	0	0	0	0
d__Bacteria;p__Gemmatimonadota;c__Gemmatimonadetes;o__unclassified_Gemmatimonadetes;f__unclassified_Gemmatimonadetes;g__unclassified_Gemmatimonadetes	0	0	0	0	0	0	0	0	0	0	0	4.84e-05	0	0	0	0	0	0	0	0
d__Bacteria;p__Methylomirabilota;c__Methylomirabilia;o__Methylomirabilales;f__2-02-FULL-66-22;g__2-02-FULL-66-22	0	0	0	0	0	0	0	0	0	0	0	0	0	0	0	0	4.84e-05	0	0	0
d__Bacteria;p__Myxococcota_A;c__Myxococcia;o__Myxococcales;f__Anaeromyxobacteraceae;g__Anaeromyxobacter	0	0	0	0	0	0	0	0	0	0	0	0	0	0	4.84e-05	0	0	0	0	0
d__Bacteria;p__Myxococcota_A;c__Myxococcia;o__Myxococcales;f__Myxococcaceae;g__unclassified_Myxococcaceae	0	0	0	0	0	0	0	0	0	0	0	0	0	0	0	4.84e-05	0	0	0	0
d__Bacteria;p__Myxococcota_A;c__Polyangia;o__Nannocystales;f__Nannocystaceae;g__Nannocystis	0	0	0	0	4.84e-05	0	0	0	0	0	0	0	0	0	0	0	0	0	0	0
d__Bacteria;p__Planctomycetota;c__Planctomycetia;o__Isosphaerales;f__Isosphaeraceae;g__unclassified_Isosphaeraceae	0	0	0	4.84e-05	0	0	0	0	0	0	0	0	0	0	0	0	0	0	0	0
d__Bacteria;p__Planctomycetota;c__UBA1135;o__UBA1135;f__GCA-002686595;g__JABFRZ01	0	0	0	0	0	4.84e-05	0	0	0	0	0	0	0	0	0	0	0	0	0	0
d__Bacteria;p__Proteobacteria;c__Alphaproteobacteria;o__Acetobacterales;f__Acetobacteraceae;g__Siccirubricoccus	0	0	0	0	0	4.84e-05	0	0	0	0	0	0	0	0	0	0	0	0	0	0
d__Bacteria;p__Proteobacteria;c__Alphaproteobacteria;o__Micropepsales;f__Micropepsaceae;g__Micropepsis	0	0	0	0	0	0	0	0	0	0	0	0	0	0	4.84e-05	0	0	0	0	0
d__Bacteria;p__Proteobacteria;c__Alphaproteobacteria;o__Rhizobiales_A;f__Rhizobiaceae_A;g__unclassified_Rhizobiaceae_A	0	0	0	0	0	4.84e-05	0	0	0	0	0	0	0	0	0	0	0	0	0	0
d__Bacteria;p__Proteobacteria;c__Gammaproteobacteria;o__Acidithiobacillales;f__Thermithiobacillaceae;g__Thermithiobacillus	0	0	0	0	0	0	0	0	0	0	0	0	0	0	0	0	0	0	0	4.84e-05
d__Bacteria;p__Proteobacteria;c__Gammaproteobacteria;o__Burkholderiales;f__Burkholderiaceae_A;g__Cupriavidus	0	0	0	0	0	4.84e-05	0	0	0	0	0	0	0	0	0	0	0	0	0	0
d__Bacteria;p__Proteobacteria;c__Gammaproteobacteria;o__Burkholderiales;f__Burkholderiaceae_A;g__Melaminivora_A	0	0	0	0	0	4.84e-05	0	0	0	0	0	0	0	0	0	0	0	0	0	0
d__Bacteria;p__Proteobacteria;c__Gammaproteobacteria;o__Burkholderiales;f__Burkholderiaceae_A;g__VBCK01	0	0	0	0	0	0	0	0	0	0	0	0	0	0	4.84e-05	0	0	0	0	0
d__Bacteria;p__Proteobacteria;c__Gammaproteobacteria;o__Burkholderiales;f__Rhodocyclaceae;g__Fluviibacter	0	0	0	0	4.84e-05	0	0	0	0	0	0	0	0	0	0	0	0	0	0	0
d__Bacteria;p__Proteobacteria;c__Gammaproteobacteria;o__Burkholderiales;f__SG8-39;g__SCGC-AG-212-J23	0	0	0	0	0	0	0	4.84e-05	0	0	0	0	0	0	0	0	0	0	0	0
d__Bacteria;p__Proteobacteria;c__Gammaproteobacteria;o__Pseudomonadales;f__DSM-6294;g__Oleispira	0	0	4.84e-05	0	0	0	0	0	0	0	0	0	0	0	0	0	0	0	0	0
d__Bacteria;p__Proteobacteria;c__Gammaproteobacteria;o__unclassified_Gammaproteobacteria;f__unclassified_Gammaproteobacteria;g__unclassified_Gammaproteobacteria	0	0	0	0	0	0	0	0	0	0	4.84e-05	0	0	0	0	0	0	0	0	0
d__Bacteria;p__Synergistota;c__Synergistia;o__Synergistales;f__Synergistaceae;g__Cloacibacillus	0	0	0	0	0	0	0	0	0	0	0	0	4.84e-05	0	0	0	0	0	0	0
d__Bacteria;p__Acidobacteriota;c__Acidobacteriae;o__Acidobacteriales;f__Gp1-AA112;g__Gp1-AA112	0	0	0	0	0	0	0	0	0	0	0	0	0	0	0	0	2.42e-05	0	0	0
d__Bacteria;p__Acidobacteriota;c__Acidobacteriae;o__unclassified_Acidobacteriae;f__unclassified_Acidobacteriae;g__unclassified_Acidobacteriae	0	0	0	0	0	0	0	0	0	2.42e-05	0	0	0	0	0	0	0	0	0	0
d__Bacteria;p__Bacteroidota;c__Bacteroidia;o__Chitinophagales;f__Chitinophagaceae;g__Niveitalea	0	0	0	0	0	0	0	0	2.42e-05	0	0	0	0	0	0	0	0	0	0	0
d__Bacteria;p__Bacteroidota;c__Ignavibacteria;o__SJA-28;f__OLB5;g__OLB5	0	0	0	0	0	0	0	0	0	0	0	0	0	2.42e-05	0	0	0	0	0	0
d__Bacteria;p__Chloroflexota;c__Anaerolineae;o__4572-78;f__J111;g__DSQQ01	0	0	0	0	0	0	0	0	0	0	0	0	0	0	0	0	0	0	2.42e-05	0
d__Bacteria;p__Chloroflexota;c__Chloroflexia;o__Chloroflexales;f__Roseiflexaceae;g__Kouleothrix	0	0	0	0	0	0	0	0	0	0	0	0	0	0	2.42e-05	0	0	0	0	0
d__Bacteria;p__Chloroflexota;c__Limnocylindria;o__Limnocylindrales;f__CSP1-4;g__GWC2-73-18	0	0	0	0	0	0	0	0	0	0	0	0	2.42e-05	0	0	0	0	0	0	0
d__Bacteria;p__Cyanobacteria;c__Sericytochromatia;o__UBA7694;f__UBA7694;g__GCA-2770975	0	0	0	0	0	0	0	0	0	0	0	2.42e-05	0	0	0	0	0	0	0	0
d__Bacteria;p__Desulfobacterota_C;c__Deferrisomatia;o__Deferrisomatales;f__BM512;g__SCTA01	0	0	0	0	0	0	0	0	0	0	0	0	0	0	2.42e-05	0	0	0	0	0
d__Bacteria;p__Desulfobacterota_E;c__MBNT15;o__MBNT15;f__MBNT15;g__unclassified_MBNT15	0	0	0	0	0	0	0	0	0	0	0	0	0	0	0	0	2.42e-05	0	0	0
d__Bacteria;p__Desulfobacterota_G;c__Desulfuromonadia;o__Desulfuromonadales;f__BM103;g__VAUL01	0	0	0	0	0	0	0	0	0	0	0	0	0	0	0	2.42e-05	0	0	0	0
d__Bacteria;p__Desulfobacterota_G;c__Desulfuromonadia;o__Geobacterales;f__Geobacteraceae;g__Geomobilimonas	0	0	0	0	0	0	0	0	0	0	0	0	0	0	0	0	0	0	0	2.42e-05
d__Bacteria;p__Desulfobacterota_G;c__Desulfuromonadia;o__Geobacterales;f__unclassified_Geobacterales;g__unclassified_Geobacterales	0	0	0	0	0	0	0	0	0	0	0	0	0	0	0	0	2.42e-05	0	0	0
d__Bacteria;p__Firmicutes_A;c__Clostridia;o__Acetivibrionales;f__DSM-27016;g__Ruminiclostridium	0	0	0	0	0	0	0	0	0	0	0	0	0	0	0	0	0	2.42e-05	0	0
d__Bacteria;p__Firmicutes_A;c__Clostridia;o__Acetivibrionales;f__DSM-8532;g__Thermoclostridium_A	0	0	2.42e-05	0	0	0	0	0	0	0	0	0	0	0	0	0	0	0	0	0
d__Bacteria;p__Firmicutes_A;c__Clostridia;o__Lachnospirales;f__Lachnospiraceae;g__Merdimonas	0	0	0	0	0	0	0	0	0	0	0	2.42e-05	0	0	0	0	0	0	0	0
d__Bacteria;p__Firmicutes_A;c__Clostridia;o__Lachnospirales;f__Lachnospiraceae;g__UBA3282	0	0	0	0	0	0	0	2.42e-05	0	0	0	0	0	0	0	0	0	0	0	0
d__Bacteria;p__Firmicutes_A;c__Clostridia;o__Peptostreptococcales;f__Anaerovoracaceae;g__Eubacterium_M	0	0	0	0	0	0	0	0	0	0	0	2.42e-05	0	0	0	0	0	0	0	0
d__Bacteria;p__Firmicutes_A;c__Clostridia;o__Peptostreptococcales;f__Peptostreptococcaceae;g__Clostridioides_A	0	0	2.42e-05	0	0	0	0	0	0	0	0	0	0	0	0	0	0	0	0	0
d__Bacteria;p__Firmicutes_A;c__Clostridia;o__Tissierellales;f__Peptoniphilaceae;g__Lagierella	0	0	0	0	0	0	0	0	0	0	0	0	0	0	0	0	0	0	2.42e-05	0
d__Bacteria;p__Firmicutes_D;c__Bacilli;o__Erysipelotrichales;f__Erysipelotrichaceae;g__Merdibacter	0	0	0	0	0	0	0	0	0	0	0	0	0	2.42e-05	0	0	0	0	0	0
d__Bacteria;p__Firmicutes_D;c__Bacilli;o__RF39;f__UBA660;g__CAG-1000	0	0	0	0	0	0	0	0	0	0	0	0	0	0	0	2.42e-05	0	0	0	0
d__Bacteria;p__Gemmatimonadota;c__Gemmatimonadetes;o__Gemmatimonadales;f__GWC2-71-9;g__HRBIN33	0	0	0	2.42e-05	0	0	0	0	0	0	0	0	0	0	0	0	0	0	0	0
d__Bacteria;p__Nitrospirota_A;c__Nitrospiria;o__Nitrospirales;f__Nitrospiraceae;g__unclassified_Nitrospiraceae	0	0	0	0	0	0	0	0	2.42e-05	0	0	0	0	0	0	0	0	0	0	0
d__Bacteria;p__Patescibacteria;c__Paceibacteria;o__UBA6257;f__2-01-FULL-56-20;g__CAIWCR01	0	0	0	0	0	0	0	0	0	0	0	0	0	0	0	2.42e-05	0	0	0	0
d__Bacteria;p__Planctomycetota;c__Phycisphaerae;o__Phycisphaerales;f__SM1A02;g__unclassified_SM1A02	0	0	2.42e-05	0	0	0	0	0	0	0	0	0	0	0	0	0	0	0	0	0
d__Bacteria;p__Planctomycetota;c__Phycisphaerae;o__Tepidisphaerales;f__Tepidisphaeraceae;g__DSYW01	0	0	0	0	0	0	0	0	0	0	0	0	0	0	0	0	0	0	0	2.42e-05
d__Bacteria;p__Proteobacteria;c__Alphaproteobacteria;o__Rhizobiales_A;f__Aestuariivirgaceae;g__Aestuariivirga	0	0	0	0	0	0	0	0	2.42e-05	0	0	0	0	0	0	0	0	0	0	0
d__Bacteria;p__Proteobacteria;c__Gammaproteobacteria;o__Burkholderiales;f__Burkholderiaceae_A;g__Aquabacterium_B	0	0	0	0	0	0	0	0	0	2.42e-05	0	0	0	0	0	0	0	0	0	0
d__Bacteria;p__Proteobacteria;c__Gammaproteobacteria;o__Burkholderiales;f__Neisseriaceae;g__Eikenella	0	0	0	0	0	0	0	0	0	0	0	2.42e-05	0	0	0	0	0	0	0	0
d__Bacteria;p__Proteobacteria;c__Gammaproteobacteria;o__Enterobacterales_A;f__Alteromonadaceae;g__Pseudoalteromonas	0	0	0	0	0	0	0	0	0	0	0	2.42e-05	0	0	0	0	0	0	0	0
d__Bacteria;p__Proteobacteria;c__Gammaproteobacteria;o__Pseudomonadales;f__Pseudomonadaceae;g__Pseudomonas_K	0	0	0	0	0	0	0	0	0	0	0	0	0	0	0	0	0	0	0	2.42e-05
d__Bacteria;p__Verrucomicrobiota;c__Lentisphaeria;o__Victivallales;f__Victivallaceae;g__Victivallis	0	0	0	0	0	0	0	0	0	2.42e-05	0	0	0	0	0	0	0	0	0	0
d__Bacteria;p__Verrucomicrobiota;c__Verrucomicrobiae;o__Pedosphaerales;f__UBA8199;g__UBA8199	0	0	0	0	0	0	0	0	2.42e-05	0	0	0	0	0	0	0	0	0	0	0

## Sheet: Table S1C
Table S1C: Alpha diversity
Sample_ID	Group	Richness	Evenness	Shannon
ARN1	ARN	142	0.574017	2.84473
ARN2	ARN	101	0.639919	2.9533
ARN3	ARN	82	0.464666	2.04765
ARN4	ARN	175	0.665907	3.43926
ARN5	ARN	76	0.344451	1.49172
ARN6	ARN	133	0.500546	2.44784
ARN7	ARN	61	0.543967	2.23618
ARN8	ARN	108	0.638098	2.98766
ARN9	ARN	108	0.547184	2.56199
ARN10	ARN	177	0.684948	3.5454
N1	N	121	0.616437	2.9563
N2	N	107	0.575609	2.68972
N3	N	169	0.660568	3.38865
N4	N	109	0.54233	2.54426
N5	N	138	0.614862	3.02958
N6	N	161	0.706733	3.5912
N7	N	148	0.577757	2.88717
N8	N	114	0.598885	2.83644
N9	N	139	0.648217	3.19861
N10	N	119	0.621299	2.96926

## Sheet: Table S1D_1
Table S1D_1: Beta PCoA
Sample_ID	Group	PCoA1	PCoA2	PCoA1_percent	PCoA2_percent	Distance_metric	Taxonomic_level
ARN1	ARN	-0.179119	-0.222482	22.456	16.486	Bray-Curtis	Genus
ARN2	ARN	-0.0994167	-0.0807766	22.456	16.486	Bray-Curtis	Genus
ARN3	ARN	0.477391	0.0940704	22.456	16.486	Bray-Curtis	Genus
ARN4	ARN	-0.0539254	-0.309308	22.456	16.486	Bray-Curtis	Genus
ARN5	ARN	0.465051	-0.171159	22.456	16.486	Bray-Curtis	Genus
ARN6	ARN	-0.113041	-0.167876	22.456	16.486	Bray-Curtis	Genus
ARN7	ARN	0.477698	-0.296883	22.456	16.486	Bray-Curtis	Genus
ARN8	ARN	-0.16273	0.077439	22.456	16.486	Bray-Curtis	Genus
ARN9	ARN	0.101819	0.266049	22.456	16.486	Bray-Curtis	Genus
ARN10	ARN	0.156506	-0.140264	22.456	16.486	Bray-Curtis	Genus
N1	N	-0.247744	0.0217432	22.456	16.486	Bray-Curtis	Genus
N2	N	-0.0590551	0.290189	22.456	16.486	Bray-Curtis	Genus
N3	N	-0.258499	-0.148394	22.456	16.486	Bray-Curtis	Genus
N4	N	0.086992	0.475269	22.456	16.486	Bray-Curtis	Genus
N5	N	-0.033934	0.250034	22.456	16.486	Bray-Curtis	Genus
N6	N	-0.236515	-0.0903982	22.456	16.486	Bray-Curtis	Genus
N7	N	0.247624	0.140359	22.456	16.486	Bray-Curtis	Genus
N8	N	-0.189397	0.0924273	22.456	16.486	Bray-Curtis	Genus
N9	N	-0.176558	-0.118474	22.456	16.486	Bray-Curtis	Genus
N10	N	-0.203149	0.0384342	22.456	16.486	Bray-Curtis	Genus

## Sheet: Table S1D_2
Table S1D_2: PERMANOVA
Analysis	Taxonomic_level	Distance_metric	Formula	Df	SumOfSqs	R2	F_value	P_value	Permutations
Bacterial beta diversity	Genus	Bray-Curtis	Bray-Curtis distance ~ Group	1	0.534904	0.10379	2.08458	0.014	999
