# Supplementary material for: Remodeling of gut bacteriome and virome in acute retinal necrosis: expansion of Enterobacteriaceae-related taxa
Source: Front Microbiol. 2026 Jun 29;17:1848524. doi: 10.3389/fmicb.2026.1848524 (PMC13357178; doi:10.3389/fmicb.2026.1848524)
Supplement: Supplementary file 3 [file Table_2.XLSX]

## Sheet: Table S2_Overview
Supplementary Table 2 Legends
Table S2A	Virome QC assembly
Table S2B	Virome alpha-diversity outputs
Table S2C_1	Virome beta-diversity PCoA coordinates
Table S2C_2	PERMANOVA summary of virome beta diversity

## Sheet: Table S2A
Table S2A: Virome QC assembly
Sample_ID	Group	Raw_reads	Raw_bases_bp	N_percent	GC_percent	Q20_percent	Q30_percent	Clean_reads	Clean_reads_percent	Clean_bases_bp	Clean_bases_percent	Target_reads	Target_reads_percent_of_clean	Target_reads_percent_of_raw	Host_reads_percent_of_clean
N1	N	79155028	11952409228	0.0056	43.36	99.14	97.43	78111624	98.68	11703926194	97.92	78024464	99.89	98.57	0.11
N2	N	73366772	11078382572	0.0052	34.45	98.81	96.77	71920918	98.03	10848272347	97.92	71888718	99.96	97.99	0.04
N3	N	65341574	9866577674	0.0057	44.8	99.19	97.53	64502296	98.72	9710514151	98.42	64432560	99.89	98.61	0.11
N4	N	73706668	11129706868	0.0052	39.1	98.83	96.83	72217990	97.98	10895861227	97.9	72181398	99.95	97.93	0.05
N5	N	61499068	9286359268	0.0057	43.28	98.77	96.71	60068748	97.67	9057160853	97.53	60016412	99.91	97.59	0.09
N6	N	85221550	12868454050	0.0056	42.5	99.09	97.32	84018786	98.59	12611011733	98	83793218	99.73	98.32	0.27
N7	N	88238596	13324027996	0.0056	43.37	99.08	97.31	86883766	98.46	13008202222	97.63	86614464	99.69	98.16	0.31
N8	N	71974562	10868158862	0.0057	41.61	98.85	96.9	70349320	97.74	10606002456	97.59	70316416	99.95	97.7	0.05
N9	N	65232882	9850165182	0.0056	43.87	99.17	97.48	64395358	98.72	9695427891	98.43	64329748	99.9	98.62	0.1
N10	N	69144964	10440889564	0.0057	45.15	98.84	96.92	67565610	97.72	10187369092	97.57	67530552	99.95	97.67	0.05
ARN1	ARN	73639470	11119559970	0.0053	47.06	98.59	96.29	71693938	97.36	10809459387	97.21	71652406	99.94	97.3	0.06
ARN2	ARN	101656778	15350173478	0.0056	41	99.15	97.46	100397802	98.76	15090906033	98.31	100266718	99.87	98.63	0.13
ARN3	ARN	74836788	11300354988	0.0053	43.41	98.41	95.88	72746032	97.21	10966605570	97.05	72710938	99.95	97.16	0.05
ARN4	ARN	65593194	9904572294	0.0056	43.13	99.13	97.4	64599556	98.49	9714472251	98.08	64497342	99.84	98.33	0.16
ARN5	ARN	71361318	10775559018	0.0057	32.57	99.05	97.49	70156414	98.31	10580525194	98.19	70131634	99.96	98.28	0.04
ARN6	ARN	60823270	9184313770	0.0057	37.47	99.11	97.54	59900652	98.48	9027377480	98.29	59878528	99.96	98.45	0.04
ARN7	ARN	74856556	11303339956	0.0053	39.53	98.55	96.37	72832018	97.3	10983161667	97.17	72803312	99.96	97.26	0.04
ARN8	ARN	60946474	9202917574	0.0057	40.65	98.68	96.67	59384114	97.44	8955358622	97.31	59359872	99.96	97.4	0.04
ARN9	ARN	73871942	11154663242	0.0052	40.29	98.96	97	72743606	98.47	10971431777	98.36	72724652	99.97	98.45	0.03
ARN10	ARN	66150858	9988779558	0.0056	41.9	99.19	97.6	65285002	98.69	9765782649	97.77	65141412	99.78	98.47	0.22

## Sheet: Table S2B
Table S2B: Virome alpha-diversity outputs
Sample_ID	Group	Viral_realm	Input_file	Richness	Evenness	Shannon
ARN1	ARN	Eukaryotic Viruses	Final_Strict_Eukaryotic_Genes.tsv	83	0.066217	0.292602
ARN2	ARN	Eukaryotic Viruses	Final_Strict_Eukaryotic_Genes.tsv	121	0.317268	1.52155
ARN3	ARN	Eukaryotic Viruses	Final_Strict_Eukaryotic_Genes.tsv	38	0.00274163	0.0099729
ARN4	ARN	Eukaryotic Viruses	Final_Strict_Eukaryotic_Genes.tsv	138	0.396737	1.95482
ARN5	ARN	Eukaryotic Viruses	Final_Strict_Eukaryotic_Genes.tsv	73	0.193233	0.829058
ARN6	ARN	Eukaryotic Viruses	Final_Strict_Eukaryotic_Genes.tsv	55	0.00441992	0.0177121
ARN7	ARN	Eukaryotic Viruses	Final_Strict_Eukaryotic_Genes.tsv	45	0.313747	1.19433
ARN8	ARN	Eukaryotic Viruses	Final_Strict_Eukaryotic_Genes.tsv	82	0.0175358	0.0772753
ARN9	ARN	Eukaryotic Viruses	Final_Strict_Eukaryotic_Genes.tsv	22	0.000302021	0.00093356
ARN10	ARN	Eukaryotic Viruses	Final_Strict_Eukaryotic_Genes.tsv	139	0.371826	1.83476
N1	N	Eukaryotic Viruses	Final_Strict_Eukaryotic_Genes.tsv	128	0.459424	2.22914
N2	N	Eukaryotic Viruses	Final_Strict_Eukaryotic_Genes.tsv	80	0.0214837	0.0941421
N3	N	Eukaryotic Viruses	Final_Strict_Eukaryotic_Genes.tsv	130	0.41218	2.0063
N4	N	Eukaryotic Viruses	Final_Strict_Eukaryotic_Genes.tsv	55	0.0611086	0.244883
N5	N	Eukaryotic Viruses	Final_Strict_Eukaryotic_Genes.tsv	86	0.0330288	0.147122
N6	N	Eukaryotic Viruses	Final_Strict_Eukaryotic_Genes.tsv	128	0.29784	1.44513
N7	N	Eukaryotic Viruses	Final_Strict_Eukaryotic_Genes.tsv	110	0.31337	1.47299
N8	N	Eukaryotic Viruses	Final_Strict_Eukaryotic_Genes.tsv	80	0.00590989	0.0258973
N9	N	Eukaryotic Viruses	Final_Strict_Eukaryotic_Genes.tsv	128	0.506958	2.45977
N10	N	Eukaryotic Viruses	Final_Strict_Eukaryotic_Genes.tsv	79	0.0305056	0.133293
ARN1	ARN	Prokaryotic Viruses	Final_Strict_Prokaryotic_Genes.tsv	1397	0.259417	1.87872
ARN2	ARN	Prokaryotic Viruses	Final_Strict_Prokaryotic_Genes.tsv	1581	0.16901	1.24489
ARN3	ARN	Prokaryotic Viruses	Final_Strict_Prokaryotic_Genes.tsv	563	0.201894	1.27865
ARN4	ARN	Prokaryotic Viruses	Final_Strict_Prokaryotic_Genes.tsv	1770	0.13776	1.03027
ARN5	ARN	Prokaryotic Viruses	Final_Strict_Prokaryotic_Genes.tsv	938	0.454221	3.10857
ARN6	ARN	Prokaryotic Viruses	Final_Strict_Prokaryotic_Genes.tsv	608	0.337823	2.1655
ARN7	ARN	Prokaryotic Viruses	Final_Strict_Prokaryotic_Genes.tsv	604	0.346013	2.21572
ARN8	ARN	Prokaryotic Viruses	Final_Strict_Prokaryotic_Genes.tsv	980	0.222671	1.53366
ARN9	ARN	Prokaryotic Viruses	Final_Strict_Prokaryotic_Genes.tsv	352	0.256792	1.50573
ARN10	ARN	Prokaryotic Viruses	Final_Strict_Prokaryotic_Genes.tsv	1993	0.298047	2.26438
N1	N	Prokaryotic Viruses	Final_Strict_Prokaryotic_Genes.tsv	1688	0.185306	1.37706
N2	N	Prokaryotic Viruses	Final_Strict_Prokaryotic_Genes.tsv	781	0.29	1.93157
N3	N	Prokaryotic Viruses	Final_Strict_Prokaryotic_Genes.tsv	1774	0.288399	2.15751
N4	N	Prokaryotic Viruses	Final_Strict_Prokaryotic_Genes.tsv	1111	0.298641	2.09438
N5	N	Prokaryotic Viruses	Final_Strict_Prokaryotic_Genes.tsv	1212	0.285655	2.02816
N6	N	Prokaryotic Viruses	Final_Strict_Prokaryotic_Genes.tsv	1789	0.231388	1.73296
N7	N	Prokaryotic Viruses	Final_Strict_Prokaryotic_Genes.tsv	1827	0.300995	2.2606
N8	N	Prokaryotic Viruses	Final_Strict_Prokaryotic_Genes.tsv	795	0.212937	1.42207
N9	N	Prokaryotic Viruses	Final_Strict_Prokaryotic_Genes.tsv	1723	0.167195	1.2459
N10	N	Prokaryotic Viruses	Final_Strict_Prokaryotic_Genes.tsv	1099	0.339303	2.37585

## Sheet: Table S2C_1
Table S2C: Virome beta-diversity PCoA coordinates
Sample_ID	Group	Viral_realm	Input_file	Distance_metric	PCoA1	PCoA2	PCoA1_percent	PCoA2_percent
ARN1	ARN	Eukaryotic Viruses	Final_Strict_Eukaryotic_Genes.tsv	Bray-Curtis	0.113208	-0.0264103	85.9	5.5
ARN2	ARN	Eukaryotic Viruses	Final_Strict_Eukaryotic_Genes.tsv	Bray-Curtis	-0.115596	0.0638866	85.9	5.5
ARN3	ARN	Eukaryotic Viruses	Final_Strict_Eukaryotic_Genes.tsv	Bray-Curtis	0.153778	-0.0191004	85.9	5.5
ARN4	ARN	Eukaryotic Viruses	Final_Strict_Eukaryotic_Genes.tsv	Bray-Curtis	-0.207736	-0.00359803	85.9	5.5
ARN5	ARN	Eukaryotic Viruses	Final_Strict_Eukaryotic_Genes.tsv	Bray-Curtis	0.0877488	0.050858	85.9	5.5
ARN6	ARN	Eukaryotic Viruses	Final_Strict_Eukaryotic_Genes.tsv	Bray-Curtis	0.152897	-0.0193814	85.9	5.5
ARN7	ARN	Eukaryotic Viruses	Final_Strict_Eukaryotic_Genes.tsv	Bray-Curtis	0.00414064	0.143704	85.9	5.5
ARN8	ARN	Eukaryotic Viruses	Final_Strict_Eukaryotic_Genes.tsv	Bray-Curtis	0.152185	-0.01567	85.9	5.5
ARN9	ARN	Eukaryotic Viruses	Final_Strict_Eukaryotic_Genes.tsv	Bray-Curtis	0.153912	-0.0197718	85.9	5.5
ARN10	ARN	Eukaryotic Viruses	Final_Strict_Eukaryotic_Genes.tsv	Bray-Curtis	-0.185284	0.00123139	85.9	5.5
N1	N	Eukaryotic Viruses	Final_Strict_Eukaryotic_Genes.tsv	Bray-Curtis	-0.276795	-0.0335025	85.9	5.5
N2	N	Eukaryotic Viruses	Final_Strict_Eukaryotic_Genes.tsv	Bray-Curtis	0.147639	-0.0185775	85.9	5.5
N3	N	Eukaryotic Viruses	Final_Strict_Eukaryotic_Genes.tsv	Bray-Curtis	-0.228839	-0.0151556	85.9	5.5
N4	N	Eukaryotic Viruses	Final_Strict_Eukaryotic_Genes.tsv	Bray-Curtis	0.148583	-0.0122874	85.9	5.5
N5	N	Eukaryotic Viruses	Final_Strict_Eukaryotic_Genes.tsv	Bray-Curtis	0.146234	-0.0179353	85.9	5.5
N6	N	Eukaryotic Viruses	Final_Strict_Eukaryotic_Genes.tsv	Bray-Curtis	-0.0933319	0.0230142	85.9	5.5
N7	N	Eukaryotic Viruses	Final_Strict_Eukaryotic_Genes.tsv	Bray-Curtis	-0.100266	0.022496	85.9	5.5
N8	N	Eukaryotic Viruses	Final_Strict_Eukaryotic_Genes.tsv	Bray-Curtis	0.151574	-0.019407	85.9	5.5
N9	N	Eukaryotic Viruses	Final_Strict_Eukaryotic_Genes.tsv	Bray-Curtis	-0.350145	-0.0609593	85.9	5.5
N10	N	Eukaryotic Viruses	Final_Strict_Eukaryotic_Genes.tsv	Bray-Curtis	0.146094	-0.0234334	85.9	5.5
ARN1	ARN	Prokaryotic Viruses	Final_Strict_Prokaryotic_Genes.tsv	Bray-Curtis	-0.122552	-0.0353518	26.4	17.5
ARN2	ARN	Prokaryotic Viruses	Final_Strict_Prokaryotic_Genes.tsv	Bray-Curtis	-0.148607	-0.0792558	26.4	17.5
ARN3	ARN	Prokaryotic Viruses	Final_Strict_Prokaryotic_Genes.tsv	Bray-Curtis	-0.146977	-0.0308468	26.4	17.5
ARN4	ARN	Prokaryotic Viruses	Final_Strict_Prokaryotic_Genes.tsv	Bray-Curtis	-0.145162	-0.0931204	26.4	17.5
ARN5	ARN	Prokaryotic Viruses	Final_Strict_Prokaryotic_Genes.tsv	Bray-Curtis	0.162065	-0.00793539	26.4	17.5
ARN6	ARN	Prokaryotic Viruses	Final_Strict_Prokaryotic_Genes.tsv	Bray-Curtis	0.14056	0.149598	26.4	17.5
ARN7	ARN	Prokaryotic Viruses	Final_Strict_Prokaryotic_Genes.tsv	Bray-Curtis	0.0382491	0.0654169	26.4	17.5
ARN8	ARN	Prokaryotic Viruses	Final_Strict_Prokaryotic_Genes.tsv	Bray-Curtis	0.0416462	0.196652	26.4	17.5
ARN9	ARN	Prokaryotic Viruses	Final_Strict_Prokaryotic_Genes.tsv	Bray-Curtis	0.197655	0.270354	26.4	17.5
ARN10	ARN	Prokaryotic Viruses	Final_Strict_Prokaryotic_Genes.tsv	Bray-Curtis	0.406426	-0.2788	26.4	17.5
N1	N	Prokaryotic Viruses	Final_Strict_Prokaryotic_Genes.tsv	Bray-Curtis	-0.145408	-0.0943042	26.4	17.5
N2	N	Prokaryotic Viruses	Final_Strict_Prokaryotic_Genes.tsv	Bray-Curtis	-0.0787909	0.00329669	26.4	17.5
N3	N	Prokaryotic Viruses	Final_Strict_Prokaryotic_Genes.tsv	Bray-Curtis	-0.0954879	-0.0546568	26.4	17.5
N4	N	Prokaryotic Viruses	Final_Strict_Prokaryotic_Genes.tsv	Bray-Curtis	-0.0709808	0.0382846	26.4	17.5
N5	N	Prokaryotic Viruses	Final_Strict_Prokaryotic_Genes.tsv	Bray-Curtis	-0.0346126	0.0907037	26.4	17.5
N6	N	Prokaryotic Viruses	Final_Strict_Prokaryotic_Genes.tsv	Bray-Curtis	-0.105338	-0.10449	26.4	17.5
N7	N	Prokaryotic Viruses	Final_Strict_Prokaryotic_Genes.tsv	Bray-Curtis	0.261095	-0.152383	26.4	17.5
N8	N	Prokaryotic Viruses	Final_Strict_Prokaryotic_Genes.tsv	Bray-Curtis	-0.0608457	0.120945	26.4	17.5
N9	N	Prokaryotic Viruses	Final_Strict_Prokaryotic_Genes.tsv	Bray-Curtis	-0.146578	-0.0940159	26.4	17.5
N10	N	Prokaryotic Viruses	Final_Strict_Prokaryotic_Genes.tsv	Bray-Curtis	0.0536435	0.0899099	26.4	17.5

## Sheet: Table S2C_2
		Table S2C_2: PERMANOVA
Viral_realm	Distance_metric	Viral_realm	Distance_metric	Formula	Df	SumOfSqs	R2	F_value	P_value	Permutations
Eukaryotic virome	Bray-Curtis	Eukaryotic Viruses	Bray-Curtis	Bray-Curtis distance ~ Group	1	0.0256596	0.0376523	0.704258	0.43	999
Prokaryotic virome	Bray-Curtis	Prokaryotic Viruses	Bray-Curtis	Bray-Curtis distance ~ Group	1	0.0982774	0.0536454	1.02035	0.424	999
