# Supplementary material for: Remodeling of gut bacteriome and virome in acute retinal necrosis: expansion of Enterobacteriaceae-related taxa
Source: Front Microbiol. 2026 Jun 29;17:1848524. doi: 10.3389/fmicb.2026.1848524 (PMC13357178; doi:10.3389/fmicb.2026.1848524)
Supplement: Supplementary file 4 [file Table_3.XLSX]

## Sheet: Table S3_Overview
Supplementary Table 3 Legends
Table S3A	Family-level ANCOM-BC results
Table S3B	Genus-level ANCOM-BC results
Table S3C	Genus-level LEfSe results

## Sheet: Table S3A
Table S3A. Family-level ANCOM-BC results
Taxonomic_level	Taxon	Mean_abundance_ARN	Mean_abundance_N	ANCOMBC_log_fold_change_GroupARN	P_value	Adjusted_P_value	Significant_after_correction	Direction
Family	Enterobacteriaceae_A	14604.7	2241.2	3.41604	0.00033124	0.0195432	Yes	ARN-enriched
Family	Peptoniphilaceae	78.3	18.2	2.79102	0.00135111	0.0783645	No	ARN-enriched
Family	Pasteurellaceae	18.5	947.2	-2.35295	0.00329913	0.188051	No	N-enriched
Family	Nanosynbacteraceae	62.5	9.1	1.63471	0.00725094	0.406052	No	ARN-enriched
Family	Akkermansiaceae	1842.1	190.5	2.38	0.0081357	0.447464	No	ARN-enriched
Family	Xanthomonadaceae	6.6	1.9	1.58203	0.00869773	0.469677	No	ARN-enriched
Family	Selenomonadaceae	746.8	320	2.36491	0.0107894	0.57184	No	ARN-enriched
Family	Lactobacillaceae	837.3	132.4	2.5819	0.0111766	0.577824	No	ARN-enriched
Family	unclassified_Christensenellales	9	8.9	1.19844	0.011112	0.577824	No	ARN-enriched
Family	Porphyromonadaceae	38.4	6.6	1.83577	0.0145053	0.725267	No	ARN-enriched
Family	UBA644	2.1	14.8	-1.0492	0.0159271	0.780426	No	N-enriched
Family	Ruminococcaceae	8208	11926.4	-1.4259	0.180512	1	No	N-enriched
Family	Coriobacteriaceae	857.3	4393.8	-0.952571	0.323445	1	No	N-enriched
Family	Lachnospiraceae	10159.1	12353	-0.391004	0.652035	1	No	N-enriched
Family	Bifidobacteriaceae	2181.3	4292.1	-0.969916	0.310641	1	No	N-enriched
Family	Peptostreptococcaceae	1986.4	1395.4	1.29897	0.050099	1	No	ARN-enriched
Family	Acutalibacteraceae	1463.4	5441.4	-2.34956	0.0363701	1	No	N-enriched
Family	Dialisteraceae	1520.3	568.4	1.23663	0.258568	1	No	ARN-enriched
Family	Enterococcaceae	3655.9	202.2	0.263876	0.806051	1	No	ARN-enriched
Family	Bacteroidaceae	4893.8	4405.6	0.348181	0.668852	1	No	ARN-enriched
Family	Rikenellaceae	165	1022.2	-0.326133	0.726201	1	No	N-enriched
Family	Coprobacillaceae	571.8	270.2	1.45558	0.0623147	1	No	ARN-enriched
Family	Acidaminococcaceae	765.4	374	0.736075	0.416002	1	No	ARN-enriched
Family	Streptococcaceae	373.7	837.9	-0.01718	0.980265	1	No	N-enriched
Family	Oscillospiraceae	1005	1247.1	-0.089384	0.927104	1	No	N-enriched
Family	Erysipelotrichaceae	251.2	1021.9	0.181058	0.834062	1	No	ARN-enriched
Family	CAG-508	491.8	419.6	1.34792	0.08008	1	No	ARN-enriched
Family	Tannerellaceae	179.5	287.8	0.16546	0.831925	1	No	ARN-enriched
Family	Burkholderiaceae_A	72.7	316.4	0.794738	0.332329	1	No	ARN-enriched
Family	UBA660	104.5	440	0.688361	0.402906	1	No	ARN-enriched
Family	Clostridiaceae	324	164.8	1.16019	0.21217	1	No	ARN-enriched
Family	Turicibacteraceae	53.3	185.1	-0.040344	0.95117	1	No	N-enriched
Family	UBA1381	62.3	145.7	0.732996	0.250333	1	No	ARN-enriched
Family	CAG-274	96.1	38.8	0.297747	0.616515	1	No	ARN-enriched
Family	CAG-74	84	454.5	-0.695057	0.189224	1	No	N-enriched
Family	Desulfovibrionaceae	90.9	239.5	-0.092708	0.897445	1	No	N-enriched
Family	Muribaculaceae	244	209.2	0.707094	0.492061	1	No	ARN-enriched
Family	Eggerthellaceae	124.2	281.9	-0.281377	0.535332	1	No	N-enriched
Family	Butyricicoccaceae	137.4	130.8	1.22025	0.0265485	1	No	ARN-enriched
Family	Actinomycetaceae	150.1	124.1	0.803359	0.265926	1	No	ARN-enriched
Family	Pseudomonadaceae	27.5	21.9	0.943662	0.100339	1	No	ARN-enriched
Family	Veillonellaceae	144.7	131.7	1.35473	0.038465	1	No	ARN-enriched
Family	Mycobacteriaceae	45.5	11.2	0.823253	0.163359	1	No	ARN-enriched
Family	Anaerovoracaceae	32.3	93.5	-0.770265	0.1878	1	No	N-enriched
Family	Beijerinckiaceae	17.8	13.5	1.12772	0.0347238	1	No	ARN-enriched
Family	Moraxellaceae	43.9	24.4	1.30351	0.0398173	1	No	ARN-enriched
Family	Anaerotignaceae	12.5	24.6	-0.02146	0.960668	1	No	N-enriched
Family	Gemellaceae	9.8	22.3	0.004164	0.993798	1	No	ARN-enriched
Family	Marinifilaceae	20.3	62.1	0.684465	0.168286	1	No	ARN-enriched
Family	Saccharimonadaceae	17.6	14.8	0.533261	0.283499	1	No	ARN-enriched
Family	Micrococcaceae	9.1	25.3	0.067175	0.881851	1	No	ARN-enriched
Family	Atopobiaceae	13.6	20.6	0.915776	0.101271	1	No	ARN-enriched
Family	Sphingomonadaceae	5.9	5.2	0.875711	0.0602074	1	No	ARN-enriched
Family	unclassified_Bacteria	34.8	28.4	0.440444	0.485739	1	No	ARN-enriched
Family	Vibrionaceae	2.2	5.8	0.761512	0.0565569	1	No	ARN-enriched
Family	Rhizobiaceae_A	1.6	2.9	0.547727	0.135968	1	No	ARN-enriched
Family	unclassified_Clostridia	19.1	10.8	0.353098	0.540419	1	No	ARN-enriched
Family	Staphylococcaceae	3.6	2.8	0.935273	0.0639994	1	No	ARN-enriched
Family	unclassified_Oscillospirales	2.2	8.4	0.428837	0.340835	1	No	ARN-enriched

## Sheet: Table S3B
Table S3B. Genus-level ANCOM-BC results
Taxonomic_level	Taxon	Mean_abundance_ARN	Mean_abundance_N	ANCOMBC_log_fold_change_GroupARN	P_value	Adjusted_P_value	Significant_after_correction	Direction
Genus	unclassified_Enterobacteriaceae_A	1811.1	50.7	4.42202	0.00011805	0.0153464	Yes	ARN-enriched
Genus	Erysipelatoclostridium	83.6	9.5	2.18594	0.000800785	0.103301	No	ARN-enriched
Genus	Angelakisella	196.8	18.9	3.11562	0.00178369	0.228313	No	ARN-enriched
Genus	Lactobacillus	35.6	1	2.12716	0.00207365	0.263354	No	ARN-enriched
Genus	unclassified_Ruminococcaceae	10	9.2	1.7163	0.00217313	0.273815	No	ARN-enriched
Genus	Ligilactobacillus	512.8	8.9	3.22887	0.00220938	0.276172	No	ARN-enriched
Genus	Ruminococcus_B	520.5	12.8	3.01613	0.00270432	0.335336	No	ARN-enriched
Genus	Limosilactobacillus	126.9	2.1	2.57807	0.00291612	0.358683	No	ARN-enriched
Genus	unclassified_Peptostreptococcaceae	26.1	7.9	1.78841	0.00297143	0.362514	No	ARN-enriched
Genus	Adlercreutzia	9	98.3	-1.50132	0.00382041	0.462269	No	N-enriched
Genus	Porcincola	66.9	33.1	1.91026	0.00428353	0.514024	No	ARN-enriched
Genus	Ralstonia	10.3	5.5	1.59482	0.00457548	0.544483	No	ARN-enriched
Genus	Terrisporobacter	332.5	57.5	2.24313	0.00559159	0.659808	No	ARN-enriched
Genus	Evtepia	35.7	54.4	1.42592	0.00636389	0.744576	No	ARN-enriched
Genus	Escherichia	10747	2055.9	3.14739	0.00652435	0.756825	No	ARN-enriched
Genus	Nanosynbacter	62.5	9.1	1.63471	0.0080906	0.930419	No	ARN-enriched
Genus	Akkermansia	1842.1	190.5	2.38	0.00858396	0.976543	No	ARN-enriched
Genus	CAG-177	340.8	32.3	2.53551	0.00856617	0.976543	No	ARN-enriched
Genus	Faecalibacterium	5627.8	7471.1	-1.67491	0.131825	1	No	N-enriched
Genus	Collinsella	856.9	4388.3	-0.892493	0.242249	1	No	N-enriched
Genus	Blautia_A	3412.2	3959.8	0.230752	0.613361	1	No	ARN-enriched
Genus	Gemmiger_A	1762.1	3925	-0.800866	0.216551	1	No	N-enriched
Genus	Agathobacter	2328.7	1429.6	0.694045	0.444448	1	No	ARN-enriched
Genus	Bifidobacterium	2179.9	4286.2	-0.969649	0.313348	1	No	N-enriched
Genus	Romboutsia_B	1240.9	1188.3	0.672787	0.332217	1	No	ARN-enriched
Genus	Ruminococcus_E	520.5	2845.9	-0.921755	0.415297	1	No	N-enriched
Genus	Dorea_A	549.8	1262.4	0.295273	0.55662	1	No	ARN-enriched
Genus	Dialister	1465.3	553.5	1.34114	0.222988	1	No	ARN-enriched
Genus	Bacteroides_H	978.4	2146.2	0.448109	0.588808	1	No	ARN-enriched
Genus	Fusicatenibacter	234.1	692.7	-0.124402	0.7976	1	No	N-enriched
Genus	Phocaeicola_A	2381	1367.7	0.418511	0.715679	1	No	ARN-enriched
Genus	Fimenecus	81.7	659.9	-1.06333	0.155844	1	No	N-enriched
Genus	Alistipes_A	161.3	1021.9	-0.340714	0.715637	1	No	N-enriched
Genus	Mediterraneibacter_A	501.8	649.7	0.14213	0.826111	1	No	ARN-enriched
Genus	Faecalibacillus	421.1	255.3	-0.388931	0.594511	1	No	N-enriched
Genus	Haemophilus_D	17.6	936.1	-1.90004	0.0101144	1	No	N-enriched
Genus	Anaerobutyricum	249.2	1216.8	-0.506789	0.224354	1	No	N-enriched
Genus	Phascolarctobacterium_A	474.3	374	0.916091	0.285247	1	No	ARN-enriched
Genus	Intestinibacter	382.1	133	1.63788	0.00945357	1	No	ARN-enriched
Genus	Streptococcus	339.3	796.4	-0.067934	0.921628	1	No	N-enriched
Genus	CAG-217	204.8	217.8	0.060538	0.936596	1	No	ARN-enriched
Genus	Roseburia	435.2	383.8	0.676597	0.270698	1	No	ARN-enriched
Genus	Vescimonas	353.8	497	-0.304207	0.728331	1	No	N-enriched
Genus	Holdemanella	129.6	982	-0.583371	0.439605	1	No	N-enriched
Genus	Klebsiella	1833.1	129	1.90757	0.0436425	1	No	ARN-enriched
Genus	Eubacterium_R	147.9	357.1	-0.987939	0.171826	1	No	N-enriched
Genus	Anaerostipes	349.5	431.9	0.685157	0.320514	1	No	ARN-enriched
Genus	Prevotella	1411.6	791.6	1.03089	0.255132	1	No	ARN-enriched
Genus	ER4	236.1	313.8	2.00148	0.0148496	1	No	ARN-enriched
Genus	Ruthenibacterium	242.2	39.3	1.48792	0.0261884	1	No	ARN-enriched
Genus	Ruminococcus_C	303.1	222.2	0.685597	0.273864	1	No	ARN-enriched
Genus	Parabacteroides_B	177	287.8	0.162426	0.836108	1	No	ARN-enriched
Genus	Bariatricus	21.1	222.1	0.210626	0.733673	1	No	ARN-enriched
Genus	Parasutterella	18.3	290.3	0.147821	0.853631	1	No	ARN-enriched
Genus	Eisenbergiella	116.7	162.3	1.2998	0.0400284	1	No	ARN-enriched
Genus	CAG-302	79.8	149.7	0.879338	0.262777	1	No	ARN-enriched
Genus	Coprococcus_A	229.9	301.1	0.997313	0.147676	1	No	ARN-enriched
Genus	Clostridium_T	204.6	160.1	1.36065	0.110739	1	No	ARN-enriched
Genus	Turicibacter	53.3	185.1	-0.040344	0.951735	1	No	N-enriched
Genus	CAG-41	62.3	145.7	0.732996	0.256235	1	No	ARN-enriched
Genus	Lachnospira	162.8	251	-0.130493	0.865292	1	No	N-enriched
Genus	Oliverpabstia	70.7	142.6	0.709649	0.166327	1	No	ARN-enriched
Genus	CAG-274	96.1	38.8	0.297747	0.621679	1	No	ARN-enriched
Genus	Clostridium_A	16.7	136.7	0.142398	0.79959	1	No	ARN-enriched
Genus	SFMI01	21.6	282.3	-1.13567	0.0829641	1	No	N-enriched
Genus	Onthenecus	38	163.1	0.211784	0.628069	1	No	ARN-enriched
Genus	Eubacterium_I	106.1	34.7	0.814136	0.11494	1	No	ARN-enriched
Genus	Enterocloster	243.5	120.4	1.56268	0.0388437	1	No	ARN-enriched
Genus	Weissella_A	34.4	94.7	1.27065	0.0670506	1	No	ARN-enriched
Genus	Bilophila	27.3	111.8	-0.108792	0.838587	1	No	N-enriched
Genus	Limivicinus	140.4	73.4	0.912339	0.216094	1	No	ARN-enriched
Genus	Ruminococcus_D	47.8	144.5	0.786771	0.36413	1	No	ARN-enriched
Genus	Clostridium_Q	102.5	15.2	1.23347	0.0542054	1	No	ARN-enriched
Genus	CAG-317	33.1	42	0.733397	0.264278	1	No	ARN-enriched
Genus	Lactococcus_A	33.5	41.5	1.58728	0.0591966	1	No	ARN-enriched
Genus	Desulfovibrio_R	63.6	127.7	0.911046	0.270588	1	No	ARN-enriched
Genus	Faecousia	144.8	124.8	1.72459	0.0091874	1	No	ARN-enriched
Genus	Acetatifactor	38.1	88	0.290754	0.588767	1	No	ARN-enriched
Genus	Agathobaculum	134.7	122.1	1.23568	0.0250384	1	No	ARN-enriched
Genus	Dysosmobacter	23.2	90.8	-0.317444	0.57877	1	No	N-enriched
Genus	Lawsonibacter	38.2	46.2	0.484231	0.426963	1	No	ARN-enriched
Genus	Pauljensenia	84	100.4	0.769181	0.239078	1	No	ARN-enriched
Genus	Clostridium_AQ	43.9	11.6	1.60498	0.0138913	1	No	ARN-enriched
Genus	Copromonas	85.1	61.1	0.639416	0.293588	1	No	ARN-enriched
Genus	Allisonella	54.3	14.1	1.54175	0.0369178	1	No	ARN-enriched
Genus	Pseudomonas_E	27.3	21.6	0.91414	0.122085	1	No	ARN-enriched
Genus	Veillonella_A	144.7	131.7	1.35473	0.0408016	1	No	ARN-enriched
Genus	Butyribacter	12.9	76.2	-0.617203	0.281925	1	No	N-enriched
Genus	Eggerthella	31.8	35.5	0.872443	0.0855466	1	No	ARN-enriched
Genus	Corynebacterium	39.5	11.2	1.17132	0.052941	1	No	ARN-enriched
Genus	Leuconostoc_B	38.1	11.5	0.861791	0.144572	1	No	ARN-enriched
Genus	Copromorpha	11.5	68.6	-0.755997	0.142108	1	No	N-enriched
Genus	Limivivens	11.3	54	0.336843	0.457143	1	No	ARN-enriched
Genus	Alloprevotella	40.5	50.2	0.486288	0.456568	1	No	ARN-enriched
Genus	Lachnoclostridium_B	16.3	21	0.43193	0.246876	1	No	ARN-enriched
Genus	Eubacterium_G	6.9	79.2	-0.672735	0.21932	1	No	N-enriched
Genus	UMGS1071	7.1	29.1	-0.428417	0.356824	1	No	N-enriched
Genus	Fenollaria	27.1	9.5	1.77085	0.0171671	1	No	ARN-enriched
Genus	CAG-1427	9.2	37.9	0.352835	0.421204	1	No	ARN-enriched
Genus	Methylobacterium	17.8	13.5	1.12772	0.038066	1	No	ARN-enriched
Genus	Actinomyces	62	19	0.721714	0.238293	1	No	ARN-enriched
Genus	Acinetobacter	41.8	24.4	1.29027	0.0429176	1	No	ARN-enriched
Genus	unclassified_Lachnospiraceae	79.3	128.4	-0.331922	0.662871	1	No	N-enriched
Genus	Bulleidia	7.6	11.2	0.469643	0.336818	1	No	ARN-enriched
Genus	Paraprevotella	7.6	44.4	0.500975	0.46289	1	No	ARN-enriched
Genus	Anaerotignum	12.2	24.6	0.289088	0.499662	1	No	ARN-enriched
Genus	Gemella	9.8	22.3	0.004164	0.993907	1	No	ARN-enriched
Genus	Odoribacter	3.3	15.9	-0.694812	0.122751	1	No	N-enriched
Genus	unclassified_Acutalibacteraceae	14.1	12.3	1.48037	0.0104683	1	No	ARN-enriched
Genus	Saccharimonas	17.3	14.5	0.77744	0.12608	1	No	ARN-enriched
Genus	Schaedlerella	21.2	7.6	1.25259	0.0248269	1	No	ARN-enriched
Genus	Rothia	9.1	24.5	0.093373	0.839599	1	No	ARN-enriched
Genus	Butyricimonas	17	46.2	0.204429	0.685109	1	No	ARN-enriched
Genus	UBA3402	7.8	6.6	0.728102	0.0865028	1	No	ARN-enriched
Genus	Holdemania	7.4	11.6	0.410628	0.347828	1	No	ARN-enriched
Genus	UBA644	2.1	14.8	-1.0492	0.0194966	1	No	N-enriched
Genus	Sphingomonas_L	5.2	5.2	0.746846	0.104575	1	No	ARN-enriched
Genus	unclassified_Christensenellales	9	8.9	1.19844	0.0133581	1	No	ARN-enriched
Genus	Oxalobacter	1.9	10.4	-0.806733	0.0826741	1	No	N-enriched
Genus	unclassified_Bacteria	34.8	28.4	0.440444	0.491201	1	No	ARN-enriched
Genus	Porphyromonas_A	38.4	6.6	1.83577	0.0156089	1	No	ARN-enriched
Genus	Pelomonas	2.1	2.1	0.512422	0.196423	1	No	ARN-enriched
Genus	unclassified_Bacteroidaceae	5.7	5	1.17675	0.0400557	1	No	ARN-enriched
Genus	Mesorhizobium_F	1.3	2.9	0.607507	0.122557	1	No	ARN-enriched
Genus	unclassified_Clostridia	19.1	10.8	0.353098	0.546668	1	No	ARN-enriched
Genus	CAG-83	9	27.5	-0.369826	0.498981	1	No	N-enriched
Genus	Phocea	2	3.1	0.587447	0.164045	1	No	ARN-enriched
Genus	unclassified_Oscillospiraceae	4.8	12.3	0.407848	0.410778	1	No	ARN-enriched
Genus	Paramuribaculum	4.2	6.4	0.50864	0.264049	1	No	ARN-enriched
Genus	unclassified_Oscillospirales	2.2	8.4	0.428837	0.353107	1	No	ARN-enriched

## Sheet: Table S3C
Table S3C. Genus-level LEfSe results
Taxonomic_level	Taxon	Mean_abundance_ARN_per_1M	Mean_abundance_N_per_1M	P_value	LDA_score	Enriched_group	Direction
Genus	Escherichia	167203	30633.9	0.0257481	5.13535	ARN	ARN-enriched
Genus	Gemmiger_A	29056.2	65702.2	0.0311456	4.56403	N	N-enriched
Genus	Klebsiella	38315.8	2165.7	0.0193896	4.55811	ARN	ARN-enriched
Genus	Anaerobutyricum	4093.67	20855.7	0.00211857	4.22433	N	N-enriched
Genus	Haemophilus_D	257.776	16640.7	0.0237266	4.21439	N	N-enriched
Genus	Alistipes_A	3217.58	19258.7	0.0136609	4.20524	N	N-enriched
Genus	Fusicatenibacter	4050.37	11898.2	0.0168402	3.89475	N	N-enriched
Genus	Acidaminococcus	4862.4	0	0.0349831	3.68685	ARN	ARN-enriched
Genus	SFMI01	459.163	5170.24	0.0292013	3.67312	N	N-enriched
Genus	Bariatricus	415.042	4103.51	0.0406812	3.56685	N	N-enriched
Genus	Onthenecus	747.53	2804.39	0.0149765	3.31321	N	N-enriched
Genus	Limosilactobacillus	1963.9	41.2611	0.0357297	3.2839	ARN	ARN-enriched
Genus	Adlercreutzia	175.055	1724.03	0.00157249	3.19004	N	N-enriched
Genus	Eubacterium_G	156.552	1383.14	0.00770671	3.0887	N	N-enriched
Genus	Nanosynbacter	1129.84	152.31	0.0373482	2.99013	ARN	ARN-enriched
Genus	Copromorpha	212.698	1084.68	0.00211857	2.94051	N	N-enriched
Genus	Limivivens	237.698	869.135	0.0238259	2.80033	N	N-enriched
Genus	Lactobacillus	600.784	19.7582	0.00793165	2.76419	ARN	ARN-enriched
Genus	UMGS1071	101.876	522.658	0.0212264	2.62406	N	N-enriched
Genus	Howardella	230.379	0	0.0349831	2.36244	ARN	ARN-enriched
Genus	Ventrimonas	212.983	0	0.0349831	2.32835	ARN	ARN-enriched
Genus	BX12	9.70019	209.423	0.00632814	2.30043	N	N-enriched
Genus	Gordonibacter	0	134.468	0.00597196	2.12862	N	N-enriched
Genus	Anaeromassilibacillus	9.70019	131.263	0.0187472	2.0848	N	N-enriched
Genus	Oribacterium	7.27532	117.576	0.00632814	2.04258	N	N-enriched
