# Supplementary material for: Remodeling of gut bacteriome and virome in acute retinal necrosis: expansion of Enterobacteriaceae-related taxa
Source: Front Microbiol. 2026 Jun 29;17:1848524. doi: 10.3389/fmicb.2026.1848524 (PMC13357178; doi:10.3389/fmicb.2026.1848524)
Supplement: Supplementary file 5 [file Table_4.XLSX]

## Sheet: Table S4_Overview
Supplementary Table 4 Legends
Table S4A	LEfSe analysis of Eukaryotic virus
Table S4B	LEfSe analysis of Prokaryotic virus
Table S4C	Matched contig records for lifestyle analysis
Table S4D	Phage host summary

## Sheet: Table S4A
Table S4A: LEfSe analysis of Eukaryotic virus
Viral_realm	Taxon	Taxonomic_level	Enriched_group	Mean_ARN_CPM	Mean_N_CPM	P_value	LDA_score	LEfSe_biomarker
Eukaryotic virus	g__Chloriridovirus	Genus	N	10.79	137.62	0.0297711	2.103	Yes
Eukaryotic virus	s__Micromonas sp. RCC1109 virus MpV1	Species	N	1937.09	4045.09	0.0309555	3.324	Yes
Eukaryotic virus	s__Meles meles circovirus-like virus	Species	ARN	75777.9	429.69	0.0422971	4.877	Yes
Eukaryotic virus	g__Coccolithovirus	Genus	N	2625.73	7844.48	0.062026	3.718	No
Eukaryotic virus	s__Emiliania huxleyi virus 86	Species	N	2326.92	7352.35	0.062026	3.701	No
Eukaryotic virus	s__Ostreococcus tauri virus 2	Species	N	485.93	1846.13	0.0659766	3.134	No
Eukaryotic virus	f__Circoviridae	Family	ARN	107738	2670.75	0.0695375	5.021	No
Eukaryotic virus	f__Smacoviridae	Family	ARN	1080.94	0	0.0778725	3.034	No
Eukaryotic virus	s__Gastropod associated circular ssDNA virus	Species	N	0	758.04	0.0778725	2.88	No
Eukaryotic virus	s__Alphatorquevirus homin19	Species	N	0	387.8	0.0778725	2.589	No
Eukaryotic virus	g__Porprismacovirus	Genus	ARN	210.49	0	0.0778725	2.323	No
Eukaryotic virus	s__Invertebrate iridescent virus 3	Species	N	0	102.62	0.0778725	2.011	No
Eukaryotic virus	s__Kaumoebavirus	Species	N	0	48.65	0.0778725	1.687	No
Eukaryotic virus	s__Equid herpesvirus 6	Species	ARN	32.97	0	0.0778725	1.518	No
Eukaryotic virus	s__Invertebrate iridescent virus 22	Species	N	0	32.06	0.0778725	1.506	No
Eukaryotic virus	s__Betabaculovirus cnamedinalis	Species	N	0	11.37	0.0778725	1.056	No
Eukaryotic virus	f__Iridoviridae	Family	N	2904.29	5822.31	0.0865702	3.465	No
Eukaryotic virus	s__Pandoravirus neocaledonia	Species	N	2364.19	5429.39	0.0877718	3.486	No
Eukaryotic virus	f__Malacoherpesviridae	Family	N	385.7	870.52	0.0883936	2.686	No
Eukaryotic virus	s__Paramecium bursaria Chlorella virus NY2A	Species	N	1264.79	3056.24	0.0919177	3.253	No
Eukaryotic virus	g__Macavirus	Genus	N	144.96	1297.04	0.0931253	3.061	No
Eukaryotic virus	s__Paramecium bursaria Chlorella virus A1	Species	N	3428.48	10183.4	0.0961785	3.83	No
Eukaryotic virus	s__Pandoravirus dulcis	Species	N	3220.77	7799.5	0.103589	3.661	No
Eukaryotic virus	s__Aurivirus haliotidmalaco1	Species	N	368.1	787.38	0.104231	2.623	No
Eukaryotic virus	s__Dishui lake phycodnavirus 1	Species	N	6.33	140.83	0.120607	2.129	No
Eukaryotic virus	s__Kratosvirus quantuckense	Species	N	4010.46	11543	0.120665	3.877	No
Eukaryotic virus	s__Pandoravirus inopinatum	Species	N	3987.95	8104.59	0.120665	3.615	No
Eukaryotic virus	g__Aurivirus	Genus	N	403.45	835.11	0.122243	2.635	No
Eukaryotic virus	s__Tokyovirus A1	Species	N	20.85	543.05	0.123584	2.718	No
Eukaryotic virus	s__Macavirus alcelaphinegamma2	Species	N	99.35	1144.9	0.12488	3.019	No
Eukaryotic virus	s__Micromonas pusilla virus SP1	Species	N	828.11	1229.69	0.137472	2.604	No
Eukaryotic virus	f__Schizomimiviridae	Family	N	4235.97	12467.2	0.139868	3.915	No
Eukaryotic virus	g__Kratosvirus	Genus	N	4464.85	12260.4	0.139868	3.892	No
Eukaryotic virus	f__Anelloviridae	Family	ARN	46004.1	9956.53	0.142601	4.557	No
Eukaryotic virus	g__Scutavirus	Genus	N	31.94	356.07	0.147603	2.511	No
Eukaryotic virus	s__Scutavirus chelonidalpha5	Species	N	30.14	333.09	0.147603	2.481	No
Eukaryotic virus	s__Varicellovirus canidalpha1	Species	N	5.72	239.82	0.149711	2.369	No
Eukaryotic virus	g__Siadenovirus	Genus	ARN	71.62	12.04	0.149711	1.775	No
Eukaryotic virus	f__Adenoviridae	Family	ARN	68.44	11.87	0.149711	1.753	No
Eukaryotic virus	s__Frog siadenovirus A	Species	ARN	65.3	11.26	0.149711	1.733	No
Eukaryotic virus	s__Betabaculovirus spliturae	Species	N	5.31	26.2	0.149711	1.32	No
Eukaryotic virus	g__Betaentomopoxvirus	Genus	N	1007.25	4616.07	0.156413	3.557	No
Eukaryotic virus	f__Marseilleviridae	Family	N	1170.64	4670.98	0.161341	3.544	No
Eukaryotic virus	s__Akhmeta virus	Species	N	77.98	557.45	0.165465	2.681	No
Eukaryotic virus	s__Molluscum contagiosum virus	Species	N	50.75	269.85	0.165465	2.341	No
Eukaryotic virus	s__Genomoviridae sp.	Species	ARN	41953.9	0	0.168078	4.623	No
Eukaryotic virus	s__Alphatorquevirus homin1	Species	ARN	3815.64	0	0.168078	3.582	No
Eukaryotic virus	s__Circoviridae 19 LDMD-2013	Species	ARN	1953.65	0	0.168078	3.291	No
Eukaryotic virus	s__Human PoSCV5-like circular virus	Species	ARN	871.19	0	0.168078	2.94	No
Eukaryotic virus	s__Betatorquevirus homini2	Species	N	0	768.47	0.168078	2.886	No
Eukaryotic virus	s__Sewage-associated circular DNA virus-33	Species	ARN	312.98	0	0.168078	2.496	No
Eukaryotic virus	s__Torque teno virus	Species	N	0	205.51	0.168078	2.313	No
Eukaryotic virus	s__Alphabaculovirus oxochraceae	Species	ARN	141.92	0	0.168078	2.152	No
Eukaryotic virus	s__Alphabaculovirus chrychalcites	Species	N	0	94.76	0.168078	1.977	No
Eukaryotic virus	s__Betatorquevirus homini1	Species	N	0	90.86	0.168078	1.958	No
Eukaryotic virus	s__Cowpox virus	Species	N	0	24.38	0.168078	1.387	No
Eukaryotic virus	s__Avon-Heathcote Estuary associated circular virus 15	Species	N	0	21.99	0.168078	1.342	No
Eukaryotic virus	s__Noumeavirus	Species	N	107.62	444.77	0.169731	2.528	No
Eukaryotic virus	g__Lymphocystivirus	Genus	N	749.43	1020.26	0.169731	2.433	No
Eukaryotic virus	g__Marseillevirus	Genus	N	1014.58	3781.84	0.185214	3.442	No
Eukaryotic virus	s__Mimivirus bradfordmassiliense	Species	N	8573.81	162616	0.185711	5.188	No
Eukaryotic virus	s__Pandoravirus quercus	Species	N	2151.14	3989.68	0.192804	3.264	No
Eukaryotic virus	g__Alphatorquevirus	Genus	ARN	29144.9	1441.26	0.199647	4.443	No
Eukaryotic virus	s__Amsacta moorei entomopoxvirus	Species	N	615.48	3326.21	0.202521	3.433	No
Eukaryotic virus	s__Heterosigma akashiwo virus 01	Species	N	2304.67	6267.78	0.206221	3.598	No
Eukaryotic virus	s__Singapore grouper iridovirus	Species	N	1176.41	2903.56	0.206221	3.237	No
Eukaryotic virus	g__Ascovirus	Genus	N	1361.4	3872.2	0.208838	3.4	No
Eukaryotic virus	s__Trichoplusia ni ascovirus 2c	Species	N	1177.41	3605	0.208838	3.385	No
Eukaryotic virus	g__Molluscipoxvirus	Genus	N	78.03	287.42	0.21929	2.321	No
Eukaryotic virus	s__Golden Marseillevirus	Species	N	20.59	565.43	0.231137	2.736	No
Eukaryotic virus	s__Adoxophyes honmai entomopoxvirus	Species	N	71.21	509.08	0.231137	2.641	No
Eukaryotic virus	s__Lymphocryptovirus callitrichinegamma3	Species	N	8.33	9.81	0.231137	0.17	No
Eukaryotic virus	g__Avipoxvirus	Genus	ARN	32942.5	1276.85	0.231242	4.501	No
Eukaryotic virus	s__Lausannevirus	Species	N	150.56	683.55	0.231242	2.727	No
Eukaryotic virus	s__Varicellovirus phocidalpha1	Species	N	3.67	50.7	0.234266	1.672	No
Eukaryotic virus	g__Raphidovirus	Genus	N	2437.66	6459.66	0.235063	3.604	No
Eukaryotic virus	g__Ranavirus	Genus	N	1299.19	3092.98	0.235063	3.254	No
Eukaryotic virus	g__Mimivirus	Genus	N	10212	163990	0.241145	5.187	No
Eukaryotic virus	s__Pacmanvirus A23	Species	N	132.33	569.31	0.241539	2.64	No
Eukaryotic virus	s__Moumouvirus australiense	Species	N	2620.26	6060	0.255045	3.537	No
Eukaryotic virus	s__Ostreococcus tauri virus 1	Species	N	809.23	2534.08	0.262744	3.237	No
Eukaryotic virus	s__Betanudivirus hezeae	Species	N	555.13	1209.05	0.26665	2.816	No
Eukaryotic virus	f__Nudiviridae	Family	N	672.91	1295.01	0.26665	2.794	No
Eukaryotic virus	f__Adintoviridae	Family	N	27.6	41.92	0.267544	1.156	No
Eukaryotic virus	g__Betadintovirus	Genus	N	27.61	41.6	0.267544	1.146	No
Eukaryotic virus	s__Betadintovirus terrapene	Species	N	26.38	38.95	0.267544	1.099	No
Eukaryotic virus	s__Moumouvirus moumou	Species	ARN	30480.3	17994.1	0.272314	4.096	No
Eukaryotic virus	s__Only Syngen Nebraska virus 5	Species	N	20418.3	41106.8	0.272856	4.316	No
Eukaryotic virus	g__Whispovirus	Genus	N	2781.99	3187.26	0.275546	2.608	No
Eukaryotic virus	f__Nimaviridae	Family	N	2902.5	3261.34	0.275546	2.555	No
Eukaryotic virus	s__White spot syndrome virus	Species	N	2636.09	2987.18	0.275546	2.545	No
Eukaryotic virus	s__Monkeypox virus	Species	N	11.09	95278.8	0.279559	4.979	No
Eukaryotic virus	s__Gammatorquevirus homidi5	Species	ARN	4921.37	300.26	0.279559	3.665	No
Eukaryotic virus	s__Gammatorquevirus homidi3	Species	ARN	2275.59	258.61	0.279559	3.305	No
Eukaryotic virus	s__Betabaculovirus erellonis	Species	ARN	96.02	23.08	0.279559	1.863	No
Eukaryotic virus	s__Ectromelia virus	Species	N	3.79	112.49	0.283824	2.036	No
Eukaryotic virus	s__Macavirus bovinegamma6	Species	N	15.86	76.94	0.283824	1.786	No
Eukaryotic virus	s__Lymphocystis disease virus Sa	Species	ARN	655.5	610.16	0.300986	1.657	No
Eukaryotic virus	s__Canarypox virus	Species	N	18.34	35.03	0.300986	1.222	No
Eukaryotic virus	g__Betanudivirus	Genus	N	603.06	1287.05	0.301041	2.835	No
Eukaryotic virus	s__Fadolivirus algeromassiliense	Species	N	71381.2	127079	0.307489	4.746	No
Eukaryotic virus	g__Fadolivirus	Genus	N	79908.7	134806	0.307489	4.74	No
Eukaryotic virus	s__Mollivirus sibericum	Species	N	1236.52	1293.55	0.312682	1.756	No
Eukaryotic virus	f__Genomoviridae	Family	ARN	201569	31101.5	0.321852	5.232	No
Eukaryotic virus	s__Alphabaculovirus helarmigerae	Species	N	53.71	294.82	0.327792	2.382	No
Eukaryotic virus	s__Fowlpox virus	Species	N	184.79	383.47	0.327792	2.298	No
Eukaryotic virus	g__Vespertilionpoxvirus	Genus	ARN	85.02	22.83	0.327792	1.794	No
Eukaryotic virus	s__Eptesipox virus	Species	ARN	75.2	21.36	0.327792	1.731	No
Eukaryotic virus	s__Invertebrate iridescent virus 31	Species	N	12.07	38.2	0.330464	1.417	No
Eukaryotic virus	s__Tunisvirus	Species	N	36.52	55.5	0.330464	1.278	No
Eukaryotic virus	s__Betabaculovirus maphaseoli	Species	N	10.56	27.52	0.330464	1.229	No
Eukaryotic virus	s__Brazilian marseillevirus	Species	N	330.81	1029.76	0.334317	2.844	No
Eukaryotic virus	s__Paramecium bursaria Chlorella virus AR158	Species	N	1336.47	2281.09	0.341048	2.975	No
Eukaryotic virus	s__Diachasmimorpha entomopoxvirus	Species	ARN	5820.69	2891.15	0.344523	3.467	No
Eukaryotic virus	s__Tupanvirus soda lake	Species	N	21372.2	36943.2	0.344704	4.192	No
Eukaryotic virus	s__Apteryx rowi circovirus-like virus	Species	ARN	22284.7	0	0.36812	4.348	No
Eukaryotic virus	s__Lake Sarah-associated circular molecule 6	Species	ARN	14443.2	0	0.36812	4.16	No
Eukaryotic virus	s__Circovirus pigeon	Species	N	0	1557.23	0.36812	3.192	No
Eukaryotic virus	s__Betatorquevirus homini18	Species	ARN	1424.72	0	0.36812	3.154	No
Eukaryotic virus	g__Gemykibivirus	Genus	N	0	981.47	0.36812	2.992	No
Eukaryotic virus	g__Bostasmacovirus	Genus	ARN	917.64	0	0.36812	2.963	No
Eukaryotic virus	s__Bostasmacovirus bovas1	Species	ARN	873.5	0	0.36812	2.941	No
Eukaryotic virus	s__Sewage-associated circular DNA virus-11	Species	ARN	844.89	0	0.36812	2.927	No
Eukaryotic virus	s__Vaccinia virus	Species	ARN	779.77	0	0.36812	2.892	No
Eukaryotic virus	s__Fire ant associated circular virus 1	Species	ARN	662.22	0	0.36812	2.821	No
Eukaryotic virus	s__Gammatorquevirus homidi6	Species	N	0	651.4	0.36812	2.814	No
Eukaryotic virus	s__Gemykibivirus haeme5	Species	N	0	592.03	0.36812	2.772	No
Eukaryotic virus	s__Rhadinovirus cricetidgamma2	Species	N	0	530.31	0.36812	2.725	No
Eukaryotic virus	s__Circovirus roditore	Species	ARN	509.25	0	0.36812	2.707	No
Eukaryotic virus	s__Alphabaculovirus aucalifornicae	Species	ARN	452.9	0	0.36812	2.656	No
Eukaryotic virus	s__Small anellovirus	Species	ARN	439.75	0	0.36812	2.643	No
Eukaryotic virus	s__Gemykibivirus canfam1	Species	N	0	381.39	0.36812	2.581	No
Eukaryotic virus	s__Sewage-associated circular DNA virus-30	Species	N	0	372.71	0.36812	2.571	No
Eukaryotic virus	s__Alphatorquevirus homin20	Species	N	0	340.94	0.36812	2.533	No
Eukaryotic virus	s__Gammatorquevirus homidi4	Species	ARN	333.8	0	0.36812	2.523	No
Eukaryotic virus	s__Alphatorquevirus homin4	Species	ARN	284.18	0	0.36812	2.454	No
Eukaryotic virus	s__Circoviridae 21 LDMD-2013	Species	ARN	279.09	0	0.36812	2.446	No
Eukaryotic virus	s__Betatorquevirus homini3	Species	N	0	218.61	0.36812	2.34	No
Eukaryotic virus	s__Alphatorquevirus homin24	Species	ARN	197.91	0	0.36812	2.296	No
Eukaryotic virus	s__Porprismacovirus sheas1	Species	ARN	190.56	0	0.36812	2.28	No
Eukaryotic virus	s__Porcine stool-associated circular virus 5	Species	ARN	188.7	0	0.36812	2.276	No
Eukaryotic virus	s__Circoviridae 13 LDMD-2013	Species	N	0	182.58	0.36812	2.261	No
Eukaryotic virus	s__Circoviridae 16 LDMD-2013	Species	N	0	181.72	0.36812	2.259	No
Eukaryotic virus	s__Ctenophore-associated circular virus 4	Species	ARN	154.3	0	0.36812	2.188	No
Eukaryotic virus	s__Alphatorquevirus homin9	Species	N	0	131.73	0.36812	2.12	No
Eukaryotic virus	s__Gammatorquevirus homidi13	Species	N	0	112.72	0.36812	2.052	No
Eukaryotic virus	g__Alphanudivirus	Genus	ARN	94.09	0	0.36812	1.974	No
Eukaryotic virus	s__Alphanudivirus oryrhinocerotis	Species	ARN	87.2	0	0.36812	1.941	No
Eukaryotic virus	g__Maldovirus	Genus	N	0	86.63	0.36812	1.938	No
Eukaryotic virus	f__Geminiviridae	Family	N	0	86.5	0.36812	1.937	No
Eukaryotic virus	s__Grapevine geminivirus A	Species	N	0	85.92	0.36812	1.934	No
Eukaryotic virus	s__Betatorquevirus homini6	Species	ARN	74.32	0	0.36812	1.871	No
Eukaryotic virus	s__Torque teno virus 11	Species	N	0	65.23	0.36812	1.814	No
Eukaryotic virus	s__Giardia-associated CRESS DNA virus 2	Species	ARN	58.52	0	0.36812	1.767	No
Eukaryotic virus	s__Alphatorquevirus homin15	Species	N	0	53.78	0.36812	1.731	No
Eukaryotic virus	s__Frog virus 3	Species	ARN	43.75	0	0.36812	1.641	No
Eukaryotic virus	s__Torque teno virus 16	Species	N	0	39.87	0.36812	1.601	No
Eukaryotic virus	s__Beihai sea slater virus 2	Species	ARN	39.1	0	0.36812	1.592	No
Eukaryotic virus	s__Alphabaculovirus raous	Species	ARN	36.55	0	0.36812	1.563	No
Eukaryotic virus	g__Ostreavirus	Genus	N	0	28.54	0.36812	1.455	No
Eukaryotic virus	g__Capripoxvirus	Genus	ARN	28.36	0	0.36812	1.453	No
Eukaryotic virus	s__Ostreavirus ostreidmalaco1	Species	N	0	26.7	0.36812	1.427	No
Eukaryotic virus	s__Sheeppox virus	Species	ARN	26.44	0	0.36812	1.422	No
Eukaryotic virus	s__Rhadinovirus atelinegamma2	Species	ARN	25.41	0	0.36812	1.405	No
Eukaryotic virus	s__Lake Sarah-associated circular molecule 7	Species	N	0	11.37	0.36812	1.056	No
Eukaryotic virus	s__Hyperthermophilic Archaeal Virus 2	Species	N	0	7.01	0.36812	0.846	No
Eukaryotic virus	g__Batrachovirus	Genus	N	0	5.83	0.36812	0.765	No
Eukaryotic virus	s__Bufonid herpesvirus 1	Species	N	0	5.52	0.36812	0.742	No
Eukaryotic virus	s__Porprismacovirus macas1	Species	ARN	5.03	0	0.36812	0.701	No
Eukaryotic virus	g__Mustelpoxvirus	Genus	N	0	4.87	0.36812	0.688	No
Eukaryotic virus	s__Porprismacovirus bovas2	Species	ARN	4.63	0	0.36812	0.665	No
Eukaryotic virus	s__Sea otterpox virus	Species	N	0	4.5	0.36812	0.653	No
Eukaryotic virus	s__Alphabaculovirus agsegetum	Species	N	0	2.6	0.36812	0.415	No
Eukaryotic virus	s__Pimoid spider associated circular virus 2	Species	N	0	2.39	0.36812	0.378	No
Eukaryotic virus	s__Circovirus-like genome DCCV-11	Species	ARN	2.21	0	0.36812	0.345	No
Eukaryotic virus	s__Gemycircularvirus sewopo1	Species	ARN	0.88	0	0.36812	0	No
Eukaryotic virus	s__Lumpy skin disease virus	Species	ARN	0.44	0	0.36812	0	No
Eukaryotic virus	g__Yatapoxvirus	Genus	N	194.85	1215.06	0.375955	3.009	No
Eukaryotic virus	s__Tanapox virus	Species	N	180.81	1155.23	0.375955	2.989	No
Eukaryotic virus	s__Malacosoma neustria nucleopolyhedrovirus	Species	N	10.74	64.67	0.375955	1.732	No
Eukaryotic virus	s__Yellowstone lake phycodnavirus 1	Species	N	1290.88	1930.84	0.382878	2.806	No
Eukaryotic virus	f__Ascoviridae	Family	N	4579.56	6279.7	0.383957	3.23	No
Eukaryotic virus	s__Paramecium bursaria Chlorella virus 1	Species	N	6153.42	8032.08	0.384494	3.274	No
Eukaryotic virus	g__Chlorovirus	Genus	N	50831.5	77267.5	0.384673	4.422	No
Eukaryotic virus	s__Alphabaculovirus alterchrincludentis	Species	N	107.89	855.82	0.387013	2.874	No
Eukaryotic virus	s__Ascovirus TnAV2a	Species	ARN	46.42	38.49	0.387013	0.9	No
Eukaryotic virus	s__Alphabaculovirus lonobliquae	Species	ARN	2.41	1.15	0.387013	0.102	No
Eukaryotic virus	g__Salmonpoxvirus	Genus	N	105.42	888.91	0.393542	2.894	No
Eukaryotic virus	s__Salmon gillpox virus	Species	N	98.98	826.75	0.393542	2.862	No
Eukaryotic virus	g__Gammatorquevirus	Genus	ARN	27447.6	6763.69	0.39943	4.316	No
Eukaryotic virus	s__Pandoravirus macleodensis	Species	N	3476.35	6236.07	0.403906	3.441	No
Eukaryotic virus	g__Lymphocryptovirus	Genus	N	99.98	109.05	0.405322	0.958	No
Eukaryotic virus	g__Gemykrogvirus	Genus	ARN	203794	29758.5	0.41927	5.241	No
Eukaryotic virus	s__Ostreococcus lucimarinus virus 7	Species	N	1267.73	2337.27	0.421178	3.029	No
Eukaryotic virus	s__Rheavirus sinusmexicani	Species	N	19456	32387	0.427181	4.112	No
Eukaryotic virus	f__Mimiviridae	Family	N	357807	514938	0.427355	5.196	No
Eukaryotic virus	s__Lymphocystis disease virus 2	Species	N	54.27	356.92	0.442552	2.481	No
Eukaryotic virus	s__Lymphocryptovirus macacinegamma10	Species	N	83.87	92.43	0.442552	0.932	No
Eukaryotic virus	g__Megalocytivirus	Genus	N	678.54	1419.1	0.442901	2.87	No
Eukaryotic virus	s__Ostreococcus mediterraneus virus 1	Species	N	298.5	306.65	0.442901	0.911	No
Eukaryotic virus	g__Rhadinovirus	Genus	N	433.31	755.17	0.443631	2.508	No
Eukaryotic virus	s__Rhadinovirus saimiriinegamma2	Species	ARN	355.59	169.4	0.443631	2.27	No
Eukaryotic virus	s__Murmansk microtuspox virus	Species	ARN	2619.02	45.56	0.467275	3.411	No
Eukaryotic virus	g__Rheavirus	Genus	N	21302.1	34418	0.472509	4.118	No
Eukaryotic virus	s__Moumouvirus goulettemassiliense	Species	ARN	11862.9	4829.61	0.472676	3.847	No
Eukaryotic virus	g__Proboscivirus	Genus	N	415.56	493.73	0.481845	1.893	No
Eukaryotic virus	s__Proboscivirus elephantidbeta1	Species	N	395.68	462.15	0.481845	1.823	No
Eukaryotic virus	s__Scale drop disease virus	Species	N	238.25	765.03	0.492376	2.722	No
Eukaryotic virus	s__Mardivirus spheniscidalpha1	Species	N	350.67	774.4	0.500535	2.627	No
Eukaryotic virus	s__Alphatorquevirus homin21	Species	ARN	10614	26.97	0.503631	4.025	No
Eukaryotic virus	s__Gammatorquevirus homidi8	Species	ARN	1817.01	737.63	0.503631	3.033	No
Eukaryotic virus	s__Betatorquevirus homini16	Species	ARN	378.89	25.99	0.503631	2.548	No
Eukaryotic virus	g__Beejeyvirus	Genus	ARN	157.89	0.44	0.503631	2.197	No
Eukaryotic virus	f__Graaviviridae	Family	ARN	154.59	0.46	0.503631	2.188	No
Eukaryotic virus	s__Beejeyvirus BJ1	Species	ARN	146.76	0.42	0.503631	2.165	No
Eukaryotic virus	s__Cyvirus anguillidallo1	Species	ARN	139.52	0.68	0.503631	2.142	No
Eukaryotic virus	f__Nanoviridae	Family	N	2.24	9.23	0.503631	0.845	No
Eukaryotic virus	g__Nanovirus	Genus	N	2.31	9.04	0.503631	0.828	No
Eukaryotic virus	s__Sophora yellow stunt virus	Species	N	2.14	8.5	0.503631	0.804	No
Eukaryotic virus	g__Orthopoxvirus	Genus	N	1924.81	96563.5	0.517356	4.976	No
Eukaryotic virus	s__Acanthocystis turfacea chlorella virus 1	Species	N	6177.93	7259.46	0.519895	3.034	No
Eukaryotic virus	s__Micromonas pusilla virus 12T	Species	N	4484.22	6251.37	0.520366	3.247	No
Eukaryotic virus	f__Phycodnaviridae	Family	N	176588	243284	0.520523	4.824	No
Eukaryotic virus	g__Pandoravirus	Genus	N	22848.8	40166.2	0.520523	4.238	No
Eukaryotic virus	f__Allomimiviridae	Family	N	12473.7	19721.7	0.520523	3.86	No
Eukaryotic virus	s__Mythimna separata entomopoxvirus	Species	N	142.65	490.32	0.532105	2.541	No
Eukaryotic virus	s__Ostreococcus lucimarinus virus 2	Species	N	236.11	954.65	0.534868	2.856	No
Eukaryotic virus	s__Infectious spleen and kidney necrosis virus	Species	N	363.66	551.58	0.534868	2.274	No
Eukaryotic virus	f__Orthoherpesviridae	Family	N	1608.66	4896.04	0.545199	3.517	No
Eukaryotic virus	g__Cervidpoxvirus	Genus	N	62.55	100.71	0.550342	1.582	No
Eukaryotic virus	s__Mule deerpox virus	Species	N	59.13	94.53	0.550342	1.549	No
Eukaryotic virus	s__Marseillevirus marseillevirus	Species	N	354.38	905.78	0.552248	2.741	No
Eukaryotic virus	g__Mardivirus	Genus	N	398.96	829.52	0.552248	2.634	No
Eukaryotic virus	g__Bossavirus	Genus	N	1.61	667.4	0.564248	2.823	No
Eukaryotic virus	s__Bossavirus delphinidgamma1	Species	N	1.51	635.57	0.564248	2.802	No
Eukaryotic virus	s__Phaeocystis globosa virus	Species	ARN	3637.83	2948.54	0.567825	2.838	No
Eukaryotic virus	s__Paramecium bursaria Chlorella virus NYs1	Species	ARN	5164.85	1604.4	0.569295	3.552	No
Eukaryotic virus	s__Bathycoccus sp. RCC1105 virus BpV	Species	ARN	2462.5	2339.21	0.57017	2.091	No
Eukaryotic virus	f__Poxviridae	Family	N	63034.2	126016	0.570606	4.799	No
Eukaryotic virus	s__Gammatorquevirus homidi14	Species	ARN	1980.63	1161.27	0.584249	2.913	No
Eukaryotic virus	s__Lake Sarah-associated circular virus-10	Species	ARN	632.9	80.79	0.584249	2.742	No
Eukaryotic virus	s__Betatorquevirus homini10	Species	ARN	602.02	115.02	0.584249	2.688	No
Eukaryotic virus	g__Gemycircularvirus	Genus	ARN	808.98	370.84	0.584249	2.642	No
Eukaryotic virus	s__Alphatorquevirus homin3	Species	N	16.06	265.38	0.584249	2.397	No
Eukaryotic virus	s__Percavirus phocidgamma3	Species	ARN	89.78	48.04	0.584249	1.621	No
Eukaryotic virus	s__Alphatorquevirus homin5	Species	N	69.86	107.52	0.584249	1.576	No
Eukaryotic virus	s__Abatino macacapox virus	Species	ARN	234.67	198.82	0.608702	1.555	No
Eukaryotic virus	g__Pithovirus	Genus	ARN	5234.62	2608.43	0.61852	3.419	No
Eukaryotic virus	s__Pithovirus sibericum	Species	ARN	4069.64	2451.74	0.61852	3.209	No
Eukaryotic virus	s__Heliosvirus raunefjordenense	Species	N	724.22	3644.58	0.620536	3.465	No
Eukaryotic virus	g__Prymnesiovirus	Genus	ARN	4028.04	3151.49	0.620536	2.943	No
Eukaryotic virus	s__Pandoravirus salinus	Species	N	4976.02	6280.47	0.623046	3.115	No
Eukaryotic virus	s__Ectocarpus siliculosus virus 1	Species	N	14425.1	19008.3	0.623176	3.661	No
Eukaryotic virus	s__Acanthamoeba castellanii medusavirus	Species	N	31.56	143.1	0.62566	2.047	No
Eukaryotic virus	g__Centapoxvirus	Genus	ARN	2990.5	234.72	0.627951	3.44	No
Eukaryotic virus	s__Gemykrogvirus galga2	Species	ARN	84320.3	19975.4	0.638879	4.809	No
Eukaryotic virus	g__Torbevirus	Genus	ARN	2436.45	1501.06	0.654826	2.971	No
Eukaryotic virus	g__Percavirus	Genus	ARN	101.11	54.77	0.654826	1.666	No
Eukaryotic virus	s__Cotia virus	Species	ARN	36.47	10.27	0.654826	1.418	No
Eukaryotic virus	s__Cyvirus cyprinidallo3	Species	N	113.56	631.29	0.662917	2.714	No
Eukaryotic virus	g__Oryzopoxvirus	Genus	ARN	63.76	21.36	0.669667	1.627	No
Eukaryotic virus	g__Betabaculovirus	Genus	ARN	117.43	93.9	0.669667	1.372	No
Eukaryotic virus	s__Gammatorquevirus homidi10	Species	N	351.9	526.07	0.670405	2.241	No
Eukaryotic virus	s__Megavirus powaiense	Species	N	5321.7	6237.65	0.670982	2.962	No
Eukaryotic virus	s__Feldmannia species virus	Species	N	3795.57	5791.04	0.677471	3.3	No
Eukaryotic virus	s__Orpheovirus IHUMI-LCC2	Species	N	14937.6	19258.1	0.677585	3.636	No
Eukaryotic virus	s__Chrysochromulina ericina virus	Species	N	5647.74	9171.35	0.677585	3.547	No
Eukaryotic virus	g__Circovirus	Genus	N	560.99	1737.58	0.689786	3.071	No
Eukaryotic virus	g__Varicellovirus	Genus	N	45.22	307.35	0.689786	2.419	No
Eukaryotic virus	s__Alphabaculovirus capomonae	Species	N	69.33	97.54	0.701019	1.45	No
Eukaryotic virus	s__Invertebrate iridescent virus 6	Species	ARN	102.2	17	0.709306	1.93	No
Eukaryotic virus	g__Decapodiridovirus	Genus	ARN	24.27	3.81	0.709306	1.311	No
Eukaryotic virus	s__Decapod iridescent virus 1	Species	ARN	22.97	3.52	0.709306	1.289	No
Eukaryotic virus	s__Yellowstone lake mimivirus	Species	N	474.47	1023.87	0.721363	2.74	No
Eukaryotic virus	f__Alloherpesviridae	Family	N	264.43	688.83	0.721363	2.628	No
Eukaryotic virus	f__Redondoviridae	Family	ARN	1988.73	1501.89	0.728051	2.687	No
Eukaryotic virus	s__Vientovirus	Species	ARN	1794.79	1490.37	0.728051	2.483	No
Eukaryotic virus	s__NY_014 poxvirus	Species	N	31.03	174.08	0.728051	2.155	No
Eukaryotic virus	s__Alphabaculovirus ecobliquae	Species	ARN	39.74	27.81	0.728051	1.077	No
Eukaryotic virus	g__Heliosvirus	Genus	N	786.55	3831.64	0.731783	3.484	No
Eukaryotic virus	s__Avon-Heathcote Estuary associated circular virus 12	Species	N	39.89	54.46	0.756222	1.164	No
Eukaryotic virus	s__Skunkpox virus	Species	N	36.27	39.88	0.756222	0.558	No
Eukaryotic virus	s__Yellowstone lake phycodnavirus 2	Species	N	601.4	1459.44	0.759277	2.934	No
Eukaryotic virus	s__Gemykrogvirus apime1	Species	ARN	68448.2	9246.27	0.772115	4.772	No
Eukaryotic virus	s__Melbournevirus	Species	ARN	92.66	90.52	0.772115	0.33	No
Eukaryotic virus	s__Alphabaculovirus thorichlaceae	Species	ARN	200.72	47.25	0.777414	2.186	No
Eukaryotic virus	g__Cyvirus	Genus	N	272.74	683.26	0.781485	2.613	No
Eukaryotic virus	g__Theiavirus	Genus	ARN	144844	34473.5	0.791337	5.043	No
Eukaryotic virus	s__Theiavirus salishense	Species	ARN	108599	32340.2	0.791337	4.882	No
Eukaryotic virus	g__Moumouvirus	Genus	ARN	48560.3	29954.8	0.791337	4.27	No
Eukaryotic virus	s__Oceanusvirus kaneohense	Species	N	11104.3	14688	0.791337	3.554	No
Eukaryotic virus	g__Oceanusvirus	Genus	N	12221.8	15684.3	0.791337	3.539	No
Eukaryotic virus	s__Raccoonpox virus	Species	ARN	640.68	73.27	0.803847	2.754	No
Eukaryotic virus	s__Turkeypox virus	Species	ARN	31306.5	776.31	0.824511	4.485	No
Eukaryotic virus	f__Baculoviridae	Family	N	2301.15	4399.19	0.848981	3.322	No
Eukaryotic virus	g__Tupanvirus	Genus	N	72914.7	86678.6	0.850107	4.139	No
Eukaryotic virus	s__Tupanvirus deep ocean	Species	N	39832.6	44482.8	0.850107	3.667	No
Eukaryotic virus	g__Megavirus	Genus	N	14565	18110.3	0.850107	3.55	No
Eukaryotic virus	g__Phaeovirus	Genus	N	37414.6	40749.9	0.850107	3.523	No
Eukaryotic virus	g__Betatorquevirus	Genus	ARN	20934.6	1422.06	0.852136	4.29	No
Eukaryotic virus	s__Paramecium bursaria Chlorella virus SC1A	Species	N	62.56	226.9	0.852136	2.216	No
Eukaryotic virus	s__Gemykrogvirus carib1	Species	ARN	3466.86	256.76	0.871151	3.507	No
Eukaryotic virus	s__Ostreococcus tauri virus OtV5	Species	ARN	5095.86	1841.23	0.875876	3.513	No
Eukaryotic virus	s__Chrysochromulina parva virus	Species	ARN	40.74	1.69	0.881536	1.592	No
Eukaryotic virus	s__Ostreococcus lucimarinus virus 1	Species	N	613.63	641.43	0.905371	1.444	No
Eukaryotic virus	s__Cedratvirus A11	Species	N	1228.77	1411.33	0.906742	2.261	No
Eukaryotic virus	g__Alphabaculovirus	Genus	N	2313.58	4209.11	0.909038	3.278	No
Eukaryotic virus	s__Megavirus chilense	Species	N	3132.73	4761.79	0.909038	3.212	No
Eukaryotic virus	s__Ostreococcus lucimarinus virus OlV5	Species	N	44233.6	45038.1	0.909038	2.906	No
Eukaryotic virus	g__Pletoitzamnavirus	Genus	ARN	18068.9	5913.79	0.909586	4.085	No
Eukaryotic virus	f__Itzamnaviridae	Family	ARN	10437.7	6008.61	0.909586	3.646	No
Eukaryotic virus	g__Alphaentomopoxvirus	Genus	ARN	24272.7	17496.6	0.909688	3.831	No
Eukaryotic virus	s__Feldmannia irregularis virus a	Species	N	12092.7	13446.9	0.909722	3.132	No
Eukaryotic virus	s__Cotonvirus japonicum	Species	N	7070.84	7650.63	0.909722	2.763	No
Eukaryotic virus	s__Megavirus baoshanense	Species	N	4917.11	5985.98	0.93972	3.029	No
Eukaryotic virus	s__Gammatorquevirus homidi11	Species	ARN	5083.46	560.8	0.956883	3.655	No
Eukaryotic virus	s__Gammatorquevirus homidi1	Species	ARN	747.93	449.68	0.956883	2.475	No
Eukaryotic virus	s__BeAn 58058 virus	Species	ARN	23.1	9.99	0.964626	1.118	No
Eukaryotic virus	s__Flamingopox virus FGPVKD09	Species	ARN	161.21	44.3	0.966999	2.068	No
Eukaryotic virus	s__Pletoitzamnavirus pescaderoense	Species	ARN	10167	5597.44	0.969805	3.66	No
Eukaryotic virus	s__Betatorquevirus homini11	Species	ARN	6780.14	190.92	1	3.819	No
Eukaryotic virus	g__Prasinovirus	Genus	N	71832.9	75686.2	1	3.586	No
Eukaryotic virus	s__Alphabaculovirus alterchofumiferanae	Species	N	10.33	1833.79	1	3.261	No
Eukaryotic virus	s__Yellowstone lake phycodnavirus 3	Species	ARN	2000.12	645.06	1	3.132	No
Eukaryotic virus	g__Toursvirus	Genus	ARN	3246.03	2332.42	1	2.961	No
Eukaryotic virus	s__Anomala cuprea entomopoxvirus	Species	ARN	17320.3	16450.5	1	2.939	No
Eukaryotic virus	s__Toursvirus dptv1a	Species	ARN	3058.49	2188.68	1	2.939	No
Eukaryotic virus	s__Gammatorquevirus homidi7	Species	ARN	811.27	110.13	1	2.846	No
Eukaryotic virus	g__Cotonvirus	Genus	N	7862.12	8170.05	1	2.488	No
Eukaryotic virus	s__Alphabaculovirus hytalacae	Species	ARN	873.04	595.3	1	2.444	No
Eukaryotic virus	s__Gammatorquevirus homidi2	Species	N	218.79	419.99	1	2.304	No
Eukaryotic virus	s__Gammatorquevirus homidi9	Species	ARN	397.39	217.83	1	2.254	No
Eukaryotic virus	s__Human circovirus VS6600022	Species	N	14.55	144.03	1	2.112	No
Eukaryotic virus	s__Giant panda associated gemycircularvirus	Species	ARN	474.94	367.8	1	2.03	No
Eukaryotic virus	s__Anelloviridae sp.	Species	ARN	148.8	78.8	1	1.845	No
Eukaryotic virus	g__Iridovirus	Genus	ARN	121.35	59.02	1	1.795	No
Eukaryotic virus	s__Odonata-associated circular virus-2	Species	N	37.59	94.67	1	1.756	No
Eukaryotic virus	s__Alphabaculovirus chomurinanae	Species	N	2.87	34.08	1	1.494	No
Eukaryotic virus	s__Circovirus-like genome DCCV-1	Species	N	5.25	33.1	1	1.445	No
Eukaryotic virus	s__Cherax quadricarinatus iridovirus	Species	ARN	37.71	17.66	1	1.302	No
Eukaryotic virus	s__Gammatorquevirus homidi12	Species	N	1153.53	1169.42	1	1.201	No
Eukaryotic virus	s__Macavirus ovinegamma2	Species	ARN	20.87	6.08	1	1.17	No
Eukaryotic virus	s__Invertebrate iridescent virus 9	Species	ARN	10	0.57	1	0.974	No
Eukaryotic virus	s__Alphabaculovirus eppostvittanae	Species	ARN	44.94	36.89	1	0.906	No
Eukaryotic virus	s__Sonfela circovirus 2	Species	N	9.9	12.79	1	0.461	No
Eukaryotic virus	s__Percavirus equidgamma5	Species	ARN	4.09	2.54	1	0.192	No

## Sheet: Table S4B
Table S4B: LEfSe analysis of Prokaryotic virus
Viral_realm	Taxon	Taxonomic_level	Enriched_group	Mean_ARN_CPM	Mean_N_CPM	P_value	LDA_score	LEfSe_biomarker
Prokaryotic virus	g__Gamaleyavirus	Genus	N	4.76	112.14	0.00299961	2.031	Yes
Prokaryotic virus	s__Seahorsevirus seahorse	Species	N	13.35	243.44	0.00428622	2.362	Yes
Prokaryotic virus	g__Klausavirus	Genus	N	9.13	180.82	0.0051711	2.235	Yes
Prokaryotic virus	g__Seahorsevirus	Genus	N	29.21	297.17	0.00543383	2.428	Yes
Prokaryotic virus	g__Buchavirus	Genus	N	3683.58	60844	0.00579536	4.757	Yes
Prokaryotic virus	s__Pseudomonas phage JG054	Species	N	2.97	176.34	0.0062669	2.239	Yes
Prokaryotic virus	s__Kenoshavirus ohmyward	Species	N	12.75	1611.52	0.00706651	3.204	Yes
Prokaryotic virus	s__Clostridium phage CI461P1	Species	N	99.36	974.78	0.00706651	2.942	Yes
Prokaryotic virus	g__Nylescharonvirus	Genus	N	69.57	429.6	0.00859422	2.556	Yes
Prokaryotic virus	s__Lactobacillus phage phi jlb1	Species	N	12.51	294.41	0.00859422	2.45	Yes
Prokaryotic virus	g__Eneladusvirus	Genus	N	183.95	1090.49	0.00884948	2.957	Yes
Prokaryotic virus	g__Wongtaivirus	Genus	ARN	2186.92	0.94	0.00888805	3.34	Yes
Prokaryotic virus	g__Maenadvirus	Genus	N	22.77	436.13	0.00919658	2.616	Yes
Prokaryotic virus	s__Kochikohdavirus ECP3	Species	N	36.51	151.25	0.00966977	2.06	Yes
Prokaryotic virus	g__Emalynvirus	Genus	N	33.04	357.37	0.00988359	2.511	Yes
Prokaryotic virus	s__Buchavirus oralis	Species	N	3.98	2308.11	0.0104783	3.363	Yes
Prokaryotic virus	s__Wanchaivirus HK106	Species	ARN	896.8	1	0.0104783	2.952	Yes
Prokaryotic virus	g__Elemovirus	Genus	N	120.11	479.14	0.0107223	2.555	Yes
Prokaryotic virus	s__Clostridium phage phiCTP1	Species	N	455.85	1240.38	0.011207	2.895	Yes
Prokaryotic virus	g__Quivirus	Genus	N	42.82	4892.8	0.0113297	3.686	Yes
Prokaryotic virus	s__Quivirus qui	Species	N	28.38	4084.59	0.0113297	3.608	Yes
Prokaryotic virus	s__Eneladusvirus BF	Species	N	96.37	570.07	0.0127834	2.676	Yes
Prokaryotic virus	s__Pepyhexavirus poco6	Species	N	12.28	2558.39	0.0133068	3.406	Yes
Prokaryotic virus	s__Arthrobacter phage Nightmare	Species	N	7.76	1906.1	0.0136609	3.278	Yes
Prokaryotic virus	g__Dybvigvirus	Genus	N	89.93	520.08	0.0136609	2.634	Yes
Prokaryotic virus	s__Dybvigvirus Av1	Species	N	25.8	293.76	0.0136609	2.428	Yes
Prokaryotic virus	g__Klumppvirus	Genus	N	9.24	169	0.0137607	2.203	Yes
Prokaryotic virus	s__Enterobacteria phage mEp237	Species	ARN	767.14	0.17	0.014719	2.885	Yes
Prokaryotic virus	s__Corynebacterium phage EmiRose	Species	N	0.03	117.87	0.014719	2.071	Yes
Prokaryotic virus	s__Efquatrovirus AL2	Species	ARN	123.54	0	0.0149314	2.092	Yes
Prokaryotic virus	g__Pepyhexavirus	Genus	N	49.65	5784.87	0.0155255	3.759	Yes
Prokaryotic virus	s__Sphingomonas phage PAU	Species	N	244.87	3673.73	0.01709	3.535	Yes
Prokaryotic virus	s__Kehishuvirus primarius	Species	N	666.73	2946.48	0.01709	3.358	Yes
Prokaryotic virus	s__Cecivirus cv250	Species	N	56.63	1173.78	0.01709	3.048	Yes
Prokaryotic virus	s__Klumppvirus A9	Species	N	7.41	130.44	0.0171871	2.09	Yes
Prokaryotic virus	s__Tanisvirus avazak	Species	N	21.93	211.67	0.0186608	2.278	Yes
Prokaryotic virus	s__Felsduovirus SEN8	Species	ARN	145.2	0.02	0.0187472	2.162	Yes
Prokaryotic virus	s__Thalassomonas phage BA3	Species	N	2.78	266.08	0.0193896	2.42	Yes
Prokaryotic virus	g__Baileybluvirus	Genus	N	40.53	6942.12	0.0201729	3.839	Yes
Prokaryotic virus	s__Nylescharonvirus LE3	Species	N	49.82	298.14	0.0201729	2.395	Yes
Prokaryotic virus	g__Beecentumtrevirus	Genus	N	153.32	770.54	0.0206513	2.79	Yes
Prokaryotic virus	s__Pacmanvirus A23	Species	N	52.69	405.11	0.0206513	2.547	Yes
Prokaryotic virus	s__Beecentumtrevirus Goe1	Species	N	47.53	392.07	0.0206513	2.537	Yes
Prokaryotic virus	s__Halcyonevirus tripp	Species	N	50.26	241.01	0.0206513	2.28	Yes
Prokaryotic virus	s__Flavobacterium phage 11b	Species	N	43.13	1488.13	0.0209404	3.16	Yes
Prokaryotic virus	s__Clostridium phage phiCP39-O	Species	N	521.52	2227.05	0.0210855	3.232	Yes
Prokaryotic virus	s__Afonbuvirus faecalis	Species	N	159.54	11911.1	0.0246433	4.07	Yes
Prokaryotic virus	s__Baileybluvirus baileyblu	Species	N	31.4	4571.24	0.0246433	3.657	Yes
Prokaryotic virus	s__Buchavirus copri	Species	N	732.04	6501.29	0.0257481	3.761	Yes
Prokaryotic virus	s__Lepus americanus faeces associated microvirus SHP1 6472	Species	N	1759.89	24587.7	0.026309	4.358	Yes
Prokaryotic virus	g__Tantvirus	Genus	N	31.68	187.12	0.0277192	2.192	Yes
Prokaryotic virus	s__Vibrio phage X29	Species	N	85.39	794.79	0.0277727	2.851	Yes
Prokaryotic virus	s__Arthrobacter phage Kardesai	Species	N	1.46	881.53	0.0292983	2.945	Yes
Prokaryotic virus	s__Buchavirus hominis	Species	N	209.23	3747.82	0.0299477	3.549	Yes
Prokaryotic virus	s__Doucettevirus G4	Species	N	5	341.25	0.0299477	2.527	Yes
Prokaryotic virus	s__Kenoshavirus rickmore	Species	N	11.06	243.57	0.0299477	2.366	Yes
Prokaryotic virus	s__Kenoshavirus kenosha	Species	N	3.91	1986.41	0.0305764	3.297	Yes
Prokaryotic virus	s__Rimavirus drgrey	Species	N	20.65	377.09	0.0309555	2.552	Yes
Prokaryotic virus	s__Kumaovirus kumao	Species	N	78.31	451.03	0.0311456	2.571	Yes
Prokaryotic virus	s__Buchavirus intestinalis	Species	N	158.11	1249.52	0.031209	3.038	Yes
Prokaryotic virus	g__Immutovirus	Genus	N	482.54	1454.63	0.031209	2.988	Yes
Prokaryotic virus	s__Mannheimia phage vB_MhS_587AP2	Species	N	29.5	594.18	0.0319518	2.752	Yes
Prokaryotic virus	s__Eneladusvirus Yen904	Species	N	51.06	285.13	0.0319518	2.369	Yes
Prokaryotic virus	g__Loughboroughvirus	Genus	N	44	1830.36	0.03367	3.252	Yes
Prokaryotic virus	s__Elpedvirus LpeD	Species	N	25.62	413.08	0.03367	2.588	Yes
Prokaryotic virus	s__Tantvirus tant	Species	N	24.09	131.62	0.03367	2.032	Yes
Prokaryotic virus	s__Tequintavirus shivani	Species	ARN	834	0	0.0349831	2.921	Yes
Prokaryotic virus	g__Julieunavirus	Genus	N	0	412.76	0.0349831	2.616	Yes
Prokaryotic virus	s__Julieunavirus julie1	Species	N	0	225.53	0.0349831	2.353	Yes
Prokaryotic virus	s__Yersinia phage vB_YenM_201.16	Species	ARN	104.88	0	0.0349831	2.021	Yes
Prokaryotic virus	s__Wongtaivirus ECP1	Species	ARN	500.11	0.44	0.0357115	2.699	Yes
Prokaryotic virus	s__Gordonia phage ThankyouJordi	Species	N	1.24	184.49	0.0357297	2.263	Yes
Prokaryotic virus	s__Kenoshavirus untouchable	Species	N	0.64	182.37	0.0357297	2.259	Yes
Prokaryotic virus	s__Salmondvirus JA29	Species	ARN	5419.72	239.29	0.0362054	3.714	Yes
Prokaryotic virus	s__Sophritavirus pW2	Species	N	50.03	202.68	0.0369185	2.184	Yes
Prokaryotic virus	s__Streptococcus phage PH15	Species	N	372.11	1569.04	0.0373482	3.078	Yes
Prokaryotic virus	g__Tanisvirus	Genus	N	41.43	618.85	0.0373482	2.761	Yes
Prokaryotic virus	s__Thermoanaerobacterium phage THSA-485A	Species	N	373.93	1327.92	0.0375635	2.98	Yes
Prokaryotic virus	g__Mudcatvirus	Genus	N	309.75	2142.29	0.0376353	3.263	Yes
Prokaryotic virus	s__Immutovirus immuto	Species	N	380.35	1065.69	0.0376353	2.836	Yes
Prokaryotic virus	s__Taranisvirus taranis	Species	N	3748.72	4184.97	0.0376353	2.64	Yes
Prokaryotic virus	g__Pushchinovirus	Genus	N	52.66	484.6	0.0376353	2.635	Yes
Prokaryotic virus	s__Pushchinovirus B83	Species	N	36.88	319.83	0.0376353	2.452	Yes
Prokaryotic virus	s__Bacillus phage SP-10	Species	N	640.85	816.68	0.0376353	2.245	Yes
Prokaryotic virus	s__Lederbergvirus BTP1	Species	ARN	542.11	0.32	0.0384866	2.734	Yes
Prokaryotic virus	s__Elemovirus elemoA	Species	N	7.59	213.38	0.0384866	2.313	Yes
Prokaryotic virus	g__Waedenswilvirus	Genus	N	9.85	405.84	0.0386019	2.598	Yes
Prokaryotic virus	s__Beecentumtrevirus Nf	Species	N	19.76	137.03	0.0386019	2.069	Yes
Prokaryotic virus	f__Suolaviridae	Family	N	0.08	110.12	0.0403315	2.042	Yes
Prokaryotic virus	s__Buchavirus coli	Species	N	169.71	4414.18	0.0406812	3.628	Yes
Prokaryotic virus	g__Elpedvirus	Genus	N	37.17	579.91	0.0406812	2.735	Yes
Prokaryotic virus	g__Endlipuvirus	Genus	N	12.83	113.12	0.0434643	2.001	Yes
Prokaryotic virus	g__Chrysonvirus	Genus	N	72.77	416.16	0.0435449	2.536	Yes
Prokaryotic virus	s__Slashvirus slash	Species	N	33.1	282.85	0.0443481	2.398	Yes
Prokaryotic virus	g__Efquatrovirus	Genus	ARN	1482.86	34.91	0.0448316	3.161	Yes
Prokaryotic virus	g__Kumaovirus	Genus	N	128	604.75	0.0450738	2.678	Yes
Prokaryotic virus	f__Straboviridae	Family	N	7111.72	19126	0.0451546	4.08	Yes
Prokaryotic virus	s__Oengusvirus oengus	Species	N	1645.98	8248.95	0.0451546	3.82	Yes
Prokaryotic virus	f__Salasmaviridae	Family	N	846.2	5696.47	0.0451546	3.686	Yes
Prokaryotic virus	g__Taranisvirus	Genus	N	5027.02	6219.38	0.0451546	3.076	Yes
Prokaryotic virus	g__Halcyonevirus	Genus	N	201.75	781.55	0.0451546	2.763	Yes
Prokaryotic virus	s__Unaquatrovirus uv1A4	Species	N	225.09	1139.24	0.0459638	2.961	Yes
Prokaryotic virus	g__Mooreparkvirus	Genus	N	34.15	2063.63	0.0463932	3.307	Yes
Prokaryotic virus	s__Mooreparkvirus Lb3381	Species	N	26.15	1631.24	0.0463932	3.205	Yes
Prokaryotic virus	g__Pikminvirus	Genus	N	8.05	286.37	0.0463932	2.445	Yes
Prokaryotic virus	s__Pikminvirus pikmin	Species	N	6.33	207.51	0.0463932	2.304	Yes
Prokaryotic virus	g__Yoloswagvirus	Genus	N	12.25	201.03	0.0464221	2.276	Yes
Prokaryotic virus	s__Chlamydiamicrovirus CPG1	Species	ARN	2974.21	939.97	0.0478344	3.308	Yes
Prokaryotic virus	g__Cellubavirus	Genus	N	97.57	789.34	0.0488924	2.84	Yes
Prokaryotic virus	s__Cellubavirus phi19una	Species	N	76.37	587.78	0.0488924	2.709	Yes
Prokaryotic virus	g__Bosavirus	Genus	N	5.98	255.59	0.0488924	2.397	Yes
Prokaryotic virus	g__Jelitavirus	Genus	N	36.96	776.46	0.0492808	2.869	Yes
Prokaryotic virus	s__Jelitavirus B025	Species	N	25.78	507.19	0.0492808	2.683	Yes
Prokaryotic virus	s__Biseptimavirus SA1014ruMSSAST7	Species	N	0	28.7	0.00221254	1.458	No
Prokaryotic virus	s__Traversvirus tv933W	Species	ARN	79.36	0.49	0.00252594	1.897	No
Prokaryotic virus	g__Banchanvirus	Genus	N	0.61	7.15	0.00557164	0.816	No
Prokaryotic virus	s__Banchanvirus SS1201	Species	N	0.18	4.14	0.00557164	0.598	No
Prokaryotic virus	s__Rhizobium phage vB_RleM_PPF1	Species	N	0	34.31	0.00597196	1.535	No
Prokaryotic virus	s__Seunavirus PVPSE1	Species	N	0	31.33	0.00597196	1.496	No
Prokaryotic virus	g__Marfavirus	Genus	N	0	6.08	0.00597196	0.784	No
Prokaryotic virus	s__Haloferacalesvirus HRTV8	Species	N	0	1.71	0.00597196	0.233	No
Prokaryotic virus	s__Phietavirus MR11	Species	N	7.56	91.12	0.00770671	1.922	No
Prokaryotic virus	s__Klausavirus dryang	Species	N	0.36	35.97	0.00817019	1.552	No
Prokaryotic virus	g__Omarvirus	Genus	N	6.49	93.76	0.0107223	1.941	No
Prokaryotic virus	s__Gordonia phage GMA1	Species	N	1.3	21.78	0.0109523	1.311	No
Prokaryotic virus	s__Maenadvirus satyr	Species	N	3.02	74.11	0.012544	1.852	No
Prokaryotic virus	g__Tankvirus	Genus	N	0	11.99	0.0149314	1.079	No
Prokaryotic virus	s__Tankvirus tank	Species	N	0	9.18	0.0149314	0.963	No
Prokaryotic virus	s__Cyanophage KBS-S-2A	Species	ARN	7.1	0	0.0149314	0.852	No
Prokaryotic virus	s__Microbacterium phage Kozie	Species	N	0	6.05	0.0149314	0.782	No
Prokaryotic virus	s__Xipdecavirus Xop411	Species	N	0	6.03	0.0149314	0.78	No
Prokaryotic virus	s__Marfavirus F48	Species	N	0	4.71	0.0149314	0.673	No
Prokaryotic virus	s__Pecentumvirus LP0832	Species	N	0	3.44	0.0149314	0.536	No
Prokaryotic virus	s__Triavirus st1	Species	N	0	2.25	0.0149314	0.352	No
Prokaryotic virus	s__Likavirus zemlya	Species	N	0	2.13	0.0149314	0.329	No
Prokaryotic virus	s__Sextaecvirus SEP9	Species	N	10.15	35.7	0.0201729	1.407	No
Prokaryotic virus	s__Rothia phage Spartoi	Species	N	31.48	97.29	0.0211339	1.818	No
Prokaryotic virus	s__Bacillus phage z1a	Species	N	4.44	44.68	0.0212264	1.605	No
Prokaryotic virus	s__Carnodivirus cd2-like	Species	N	1.82	53.11	0.0228756	1.71	No
Prokaryotic virus	s__Klosterneuburgvirus MGB1	Species	N	1.05	9.59	0.0228756	0.931	No
Prokaryotic virus	s__Cellulophaga phage phi39:1	Species	N	6.28	47.52	0.0238259	1.615	No
Prokaryotic virus	s__Marienburgvirus JLK2012	Species	ARN	32.12	1.03	0.0260253	1.493	No
Prokaryotic virus	s__Manovirus Mano	Species	N	3.53	21.09	0.026309	1.244	No
Prokaryotic virus	s__Biseptimavirus P1105	Species	N	0.67	0.82	0.026531	0	No
Prokaryotic virus	g__Yuavirus	Genus	N	61.74	158.71	0.0277192	1.987	No
Prokaryotic virus	s__Nylescharonvirus LE4	Species	N	0.8	41.8	0.0283246	1.613	No
Prokaryotic virus	g__Klosterneuburgvirus	Genus	N	1.2	12.57	0.0283246	1.056	No
Prokaryotic virus	s__Stopavirus HTVC011P	Species	N	0.04	7.42	0.0292013	0.868	No
Prokaryotic virus	s__Bequatrovirus spock	Species	ARN	6.68	3.87	0.0292983	0.449	No
Prokaryotic virus	s__Lessievirus DC1	Species	N	0.58	10.75	0.0297711	1.007	No
Prokaryotic virus	s__Sherbrookevirus CD4811	Species	N	14.33	84.51	0.0299477	1.846	No
Prokaryotic virus	s__Salmonella phage 118970_sal3	Species	ARN	71.06	2.88	0.0299477	1.834	No
Prokaryotic virus	g__Kirovvirus	Genus	N	530.15	549.15	0.0309555	1.279	No
Prokaryotic virus	s__Kirovvirus kirov	Species	ARN	390.69	381.8	0.0309555	0.949	No
Prokaryotic virus	s__Yersinia phage PYps23T	Species	N	0.71	89.37	0.0317349	1.948	No
Prokaryotic virus	g__Neptunevirus	Genus	N	0.87	28.6	0.0348571	1.443	No
Prokaryotic virus	s__Listeria phage vB_LmoS_293	Species	N	1.34	10.58	0.0348571	0.966	No
Prokaryotic virus	s__Jilinvirus ep3	Species	N	1.24	9.78	0.0348571	0.931	No
Prokaryotic virus	s__Baoshanvirus BS2	Species	N	38.3	43.98	0.0349719	0.754	No
Prokaryotic virus	g__Kozyakovvirus	Genus	N	0	92.67	0.0349831	1.967	No
Prokaryotic virus	s__Arthrobacter phage Crewmate	Species	N	0	83.75	0.0349831	1.923	No
Prokaryotic virus	g__Acajnonavirus	Genus	N	0	79.54	0.0349831	1.901	No
Prokaryotic virus	s__Streptococcus phage P5641	Species	N	0	77.35	0.0349831	1.888	No
Prokaryotic virus	s__Acajnonavirus acj9	Species	N	0	60.08	0.0349831	1.779	No
Prokaryotic virus	s__Kozyakovvirus A4L	Species	N	0	50.87	0.0349831	1.706	No
Prokaryotic virus	s__Caulobacter virus Karma	Species	N	0	29.49	0.0349831	1.47	No
Prokaryotic virus	s__Serratia phage Eta	Species	ARN	28.65	0	0.0349831	1.457	No
Prokaryotic virus	g__Ormenosvirus	Genus	N	0	14.64	0.0349831	1.166	No
Prokaryotic virus	g__Rogunavirus	Genus	N	0	11.28	0.0349831	1.052	No
Prokaryotic virus	g__Chosvirus	Genus	N	0	10.79	0.0349831	1.033	No
Prokaryotic virus	s__Ormenosvirus syn9	Species	N	0	10.39	0.0349831	1.017	No
Prokaryotic virus	g__Kleczkowskavirus	Genus	N	0	8.38	0.0349831	0.923	No
Prokaryotic virus	s__Krischvirus ecd7	Species	N	0	8.24	0.0349831	0.916	No
Prokaryotic virus	s__Mycobacterium virus Tweety	Species	N	0	7.47	0.0349831	0.874	No
Prokaryotic virus	s__Kleczkowskavirus RHEph4	Species	N	0	7.16	0.0349831	0.855	No
Prokaryotic virus	s__Chosvirus KM23C739	Species	N	0	6.98	0.0349831	0.844	No
Prokaryotic virus	g__Foetvirus	Genus	N	0	6.6	0.0349831	0.819	No
Prokaryotic virus	s__Salmonella phage 103203_sal5	Species	ARN	5.22	0	0.0349831	0.718	No
Prokaryotic virus	s__Foetvirus SRT7	Species	N	0	4.83	0.0349831	0.684	No
Prokaryotic virus	g__Pahsextavirus	Genus	N	0	4.17	0.0349831	0.621	No
Prokaryotic virus	s__Thalassavirus chester	Species	N	0	4.17	0.0349831	0.62	No
Prokaryotic virus	s__Stenotrophomonas phage C121	Species	N	0	2.46	0.0349831	0.391	No
Prokaryotic virus	s__Metaplexis yellow mottle-associated virus	Species	N	0	1.8	0.0349831	0.254	No
Prokaryotic virus	s__Acinetobacter virus 133	Species	N	0	1.57	0.0349831	0.197	No
Prokaryotic virus	s__Armstrongvirus armstrong	Species	ARN	0.51	0	0.0349831	0	No
Prokaryotic virus	g__Atlauavirus	Genus	N	70.43	158.48	0.0351428	1.945	No
Prokaryotic virus	s__Atlauavirus tusconc8	Species	N	55.14	78.2	0.0351428	1.363	No
Prokaryotic virus	s__Endlipuvirus intestinihominis	Species	N	9.92	93.91	0.0357297	1.924	No
Prokaryotic virus	g__Stopavirus	Genus	N	0.07	12.46	0.0357297	1.093	No
Prokaryotic virus	s__Enterobacter phage Arya	Species	N	0.58	9.15	0.0371216	0.933	No
Prokaryotic virus	s__Culoivirus americanus	Species	N	654.65	726.03	0.0373482	1.854	No
Prokaryotic virus	g__Manovirus	Genus	N	4.58	29.94	0.0386019	1.404	No
Prokaryotic virus	g__Pormufvirus	Genus	N	0.07	83.89	0.0403315	1.923	No
Prokaryotic virus	s__Pormufvirus HRTV28	Species	N	0.07	56.9	0.0403315	1.755	No
Prokaryotic virus	g__Moturavirus	Genus	N	0.14	50.53	0.0403315	1.702	No
Prokaryotic virus	s__Rhodococcus phage Mbo4	Species	N	0.09	32.83	0.0403315	1.515	No
Prokaryotic virus	s__Moturavirus motura	Species	N	0.1	24.24	0.0403315	1.383	No
Prokaryotic virus	g__Lineavirus	Genus	N	0.08	18.36	0.0403315	1.262	No
Prokaryotic virus	s__Lineavirus I22	Species	N	0.06	13.09	0.0403315	1.115	No
Prokaryotic virus	s__Zedzedvirus zz1	Species	N	0.28	10.22	0.0403315	0.998	No
Prokaryotic virus	s__Mycobacterium virus TM4	Species	N	0.03	8.55	0.0403315	0.93	No
Prokaryotic virus	s__Jahgtovirus intestinihominis	Species	N	0.06	7.4	0.0403315	0.866	No
Prokaryotic virus	f__Naomviridae	Family	ARN	4.38	0.04	0.0403315	0.638	No
Prokaryotic virus	g__Noahvirus	Genus	ARN	3.86	0.03	0.0403315	0.582	No
Prokaryotic virus	s__Noahvirus arc	Species	ARN	3.55	0.03	0.0403315	0.547	No
Prokaryotic virus	s__Vhmlvirus VP585	Species	N	5.13	39.44	0.0406812	1.535	No
Prokaryotic virus	g__Persistencevirus	Genus	N	8.42	48.97	0.0432856	1.608	No
Prokaryotic virus	s__Persistencevirus persistence	Species	N	6.75	39.12	0.0432856	1.51	No
Prokaryotic virus	s__Klausavirus colucci	Species	N	1.75	7.55	0.0432856	0.763	No
Prokaryotic virus	g__Schubertvirus	Genus	N	7.46	97.68	0.0434643	1.955	No
Prokaryotic virus	s__Pseudomonas phage phi2	Species	N	5.68	78.53	0.0435449	1.862	No
Prokaryotic virus	s__Pseudoalteromonas phage Pq0	Species	ARN	73.44	9.15	0.0459638	1.808	No
Prokaryotic virus	g__Hopescreekvirus	Genus	N	7.81	69.87	0.0463932	1.793	No
Prokaryotic virus	g__Tijeunavirus	Genus	N	23.65	25.09	0.0478344	0.161	No
Prokaryotic virus	s__Tijeunavirus TJE1	Species	ARN	18.61	18.19	0.0478344	0	No
Prokaryotic virus	f__Lavidaviridae	Family	N	7.76	61.53	0.0488924	1.731	No
Prokaryotic virus	g__Quhwahvirus	Genus	N	8.36	29.61	0.0488924	1.327	No
Prokaryotic virus	s__Bequatrovirus riley	Species	N	0.81	35.69	0.0503309	1.543	No
Prokaryotic virus	g__Gilesvirus	Genus	N	0.39	30.68	0.0503309	1.481	No
Prokaryotic virus	s__Gilesvirus giles	Species	N	0.38	17.75	0.0503309	1.24	No
Prokaryotic virus	g__Zedzedvirus	Genus	N	0.39	13.8	0.0503309	1.127	No
Prokaryotic virus	s__Felsduovirus RE2010	Species	ARN	7.94	0.11	0.0503309	0.894	No
Prokaryotic virus	s__Andromedavirus curly	Species	N	0.09	2.11	0.0503309	0.304	No
Prokaryotic virus	s__Enterobacteria phage HK225	Species	ARN	300.89	0.9	0.0507611	2.477	No
Prokaryotic virus	s__Salasvirus Goe6	Species	N	23.42	296.61	0.0518324	2.436	No
Prokaryotic virus	s__Emalynvirus troje	Species	N	0.47	128	0.0518324	2.106	No
Prokaryotic virus	s__Zindervirus SP6	Species	N	5.39	61.89	0.0518324	1.752	No
Prokaryotic virus	s__Chrysonvirus as5	Species	N	55.48	315.8	0.0521035	2.416	No
Prokaryotic virus	s__Aeromonas phage vB_AsaM_LPM4	Species	N	16.3	131.54	0.0521035	2.062	No
Prokaryotic virus	s__Paclarkvirus SpGS-1	Species	N	13.19	82.24	0.0521035	1.839	No
Prokaryotic virus	s__Vibrio phage pYD21-A	Species	N	2.08	220.58	0.0521745	2.339	No
Prokaryotic virus	g__Mementomorivirus	Genus	N	3.33	4544.65	0.0525681	3.657	No
Prokaryotic virus	g__Andrewvirus	Genus	N	7.25	2413.4	0.0525681	3.381	No
Prokaryotic virus	s__Andrewvirus andrew	Species	N	4.71	1571.57	0.0525681	3.195	No
Prokaryotic virus	s__Schubertvirus schubert	Species	N	6.76	75.75	0.0525681	1.839	No
Prokaryotic virus	s__Vibrio phage qdvp001	Species	N	1.63	31.38	0.0525681	1.474	No
Prokaryotic virus	g__Salmondvirus	Genus	ARN	7991.1	382.02	0.0530018	3.881	No
Prokaryotic virus	s__Birpovirus hominis	Species	N	673.25	952.67	0.0530018	2.446	No
Prokaryotic virus	s__Astrithrvirus astrithr	Species	N	200.95	9618.16	0.0535419	3.974	No
Prokaryotic virus	g__Polybotosvirus	Genus	N	1286.7	4511.71	0.0535419	3.509	No
Prokaryotic virus	s__Lightbulbvirus Cba172	Species	N	981.12	1741.26	0.0535419	2.881	No
Prokaryotic virus	g__Nipunavirus	Genus	N	53.67	389.58	0.0535419	2.526	No
Prokaryotic virus	f__Arenbergviridae	Family	N	311.16	1726.51	0.0538124	3.151	No
Prokaryotic virus	f__Vilmaviridae	Family	N	1019.1	2186.59	0.0538124	3.067	No
Prokaryotic virus	s__Bacillus phage 0105phi7-2	Species	N	91.75	825.14	0.0538124	2.865	No
Prokaryotic virus	g__Wroclawvirus	Genus	N	180.37	636.59	0.0538124	2.659	No
Prokaryotic virus	s__Canhaevirus faecalis	Species	N	86.93	461.76	0.0538124	2.574	No
Prokaryotic virus	s__Wroclawvirus PA5oct	Species	N	139.69	492.43	0.0538124	2.547	No
Prokaryotic virus	s__Siminovitchvirus JL	Species	ARN	757.25	597.29	0.0538124	2.204	No
Prokaryotic virus	g__Oengusvirus	Genus	N	2303.93	10895.1	0.0539026	3.934	No
Prokaryotic virus	g__Rimavirus	Genus	N	58.93	2813.32	0.0539026	3.44	No
Prokaryotic virus	g__Paopuvirus	Genus	N	1.04	159.83	0.0548926	2.201	No
Prokaryotic virus	s__Myosmarvirus myosmar	Species	N	0.89	155.19	0.0548926	2.188	No
Prokaryotic virus	s__Waedenswilvirus S6	Species	N	7.8	307.67	0.0554682	2.477	No
Prokaryotic virus	s__Arthrobacter phage Cheesy	Species	N	13.57	125.25	0.0554682	2.048	No
Prokaryotic virus	s__Arvduovirus ArV2	Species	N	15.27	126.81	0.0554682	2.047	No
Prokaryotic virus	s__Hopescreekvirus LfeInf	Species	N	6.44	49.13	0.0554682	1.63	No
Prokaryotic virus	g__Jilinvirus	Genus	N	10.94	40.61	0.0554682	1.472	No
Prokaryotic virus	s__Gordonia phage Bunnybear	Species	N	2.15	34.52	0.0556923	1.51	No
Prokaryotic virus	s__Andromedavirus riggi	Species	N	2.13	32.91	0.0556923	1.488	No
Prokaryotic virus	s__Dubowvirus SAP33	Species	ARN	13.64	12.08	0.0565172	0.194	No
Prokaryotic virus	s__Secretariatvirus secretariat	Species	N	10.85	1559.16	0.0578323	3.19	No
Prokaryotic virus	g__Vhmlvirus	Genus	N	20.47	221.02	0.0578323	2.302	No
Prokaryotic virus	s__Caulobacter phage Cr30	Species	N	34.49	437.59	0.0584521	2.605	No
Prokaryotic virus	s__Besingivirus coli	Species	ARN	462.72	92.7	0.0584521	2.568	No
Prokaryotic virus	g__Bragavirus	Genus	N	14.7	382.67	0.0584521	2.566	No
Prokaryotic virus	s__Cebadecemvirus phi10una	Species	N	19.77	66.73	0.0584521	1.672	No
Prokaryotic virus	s__Rahariannevirus raharianne	Species	N	1.81	21.63	0.0584521	1.297	No
Prokaryotic virus	s__Rimavirus rima	Species	N	17.22	1919.01	0.0586867	3.279	No
Prokaryotic virus	g__Diegovirus	Genus	ARN	123.99	8.1	0.0605337	2.064	No
Prokaryotic virus	g__Bohxovirus	Genus	ARN	4097.85	305.14	0.0608773	3.579	No
Prokaryotic virus	s__Bohxovirus oralis	Species	ARN	2898.09	246.85	0.0608773	3.423	No
Prokaryotic virus	s__Caeruleovirus Bcp1	Species	ARN	2495.52	151.43	0.062026	3.37	No
Prokaryotic virus	s__Catalunyavirus C5a	Species	N	18.02	1674.69	0.062026	3.219	No
Prokaryotic virus	s__Obolenskvirus WCHABP1	Species	N	2.87	117.16	0.0623296	2.058	No
Prokaryotic virus	s__Achromobacter phage JWF	Species	N	0.45	17.56	0.0623296	1.233	No
Prokaryotic virus	s__Carltongylesvirus mangalitsa	Species	N	0.37	7.55	0.0623296	0.856	No
Prokaryotic virus	s__Brussowvirus VS2018a	Species	N	0.58	5.23	0.0623296	0.667	No
Prokaryotic virus	s__Villovirus Vf33	Species	N	0.08	1.99	0.0623296	0.28	No
Prokaryotic virus	g__Saikungvirus	Genus	ARN	3442.52	0.61	0.0626344	3.537	No
Prokaryotic virus	g__Seunavirus	Genus	N	112.28	158.02	0.0626344	1.66	No
Prokaryotic virus	f__Autolykiviridae	Family	N	21.83	114.52	0.063214	1.967	No
Prokaryotic virus	g__Astrithrvirus	Genus	N	648.69	12769	0.0636223	4.084	No
Prokaryotic virus	s__Polybotosvirus Atuph07	Species	N	1014.05	3315.62	0.0636223	3.362	No
Prokaryotic virus	g__Kenoshavirus	Genus	N	67.9	7281.34	0.0640221	3.858	No
Prokaryotic virus	s__Cohcovirus splanchnicus	Species	N	375.26	1189.05	0.0640221	2.911	No
Prokaryotic virus	s__Mannheimia phage vB_MhS_535AP2	Species	N	66.96	849.58	0.0640221	2.894	No
Prokaryotic virus	s__Methanoculleus virus L4768	Species	N	31.73	251.48	0.0640221	2.342	No
Prokaryotic virus	g__Elmenteitavirus	Genus	N	15.94	319.08	0.0659766	2.482	No
Prokaryotic virus	g__Manhattanvirus	Genus	N	24.09	291.77	0.0659766	2.428	No
Prokaryotic virus	s__Homburgvirus LP26	Species	N	42.92	210.3	0.0659766	2.224	No
Prokaryotic virus	g__Arvduovirus	Genus	N	25.98	181.48	0.0659766	2.192	No
Prokaryotic virus	s__Streptococcus phage TP-778L	Species	N	12.14	223.51	0.066594	2.325	No
Prokaryotic virus	s__Erwinia phage pEa_SNUABM_5	Species	N	6.41	155.22	0.066594	2.173	No
Prokaryotic virus	s__Cimandefvirus cimandef	Species	ARN	21.71	1.71	0.066594	1.301	No
Prokaryotic virus	s__Rhizobium phage 16-3	Species	N	43.64	278.95	0.0685934	2.372	No
Prokaryotic virus	g__Henunavirus	Genus	N	8.76	68.84	0.0685934	1.779	No
Prokaryotic virus	g__Besingivirus	Genus	ARN	599.76	122.57	0.0695154	2.679	No
Prokaryotic virus	s__Baltivirus phi13duo	Species	N	15.46	206.52	0.0695154	2.281	No
Prokaryotic virus	f__Chaseviridae	Family	N	89.52	256.53	0.0695154	2.223	No
Prokaryotic virus	g__Cebadecemvirus	Genus	N	25.56	99.75	0.0695154	1.87	No
Prokaryotic virus	g__Rahariannevirus	Genus	N	3.22	28.37	0.0695154	1.4	No
Prokaryotic virus	g__Harrisonburgvirus	Genus	N	3.77	15.69	0.072449	1.076	No
Prokaryotic virus	g__Catalunyavirus	Genus	N	23.93	3048.46	0.0734632	3.481	No
Prokaryotic virus	s__Slashvirus stills	Species	ARN	1136.7	294.07	0.0734632	2.926	No
Prokaryotic virus	g__Innesvirus	Genus	N	93.29	430.95	0.0734632	2.528	No
Prokaryotic virus	g__Asteriusvirus	Genus	N	99.27	359.2	0.0734632	2.415	No
Prokaryotic virus	s__Muminvirus mumin	Species	ARN	494.35	356.81	0.0734632	2.138	No
Prokaryotic virus	s__Enterobacteria phage mEp460	Species	ARN	95.7	1.12	0.0734632	1.976	No
Prokaryotic virus	s__Phietavirus EW	Species	N	834.68	856.57	0.0734632	1.34	No
Prokaryotic virus	s__Certrevirus CR3	Species	N	12.64	350.31	0.074556	2.528	No
Prokaryotic virus	g__Camvirus	Genus	N	1.79	88.73	0.074556	1.939	No
Prokaryotic virus	s__Maenadvirus maenad	Species	N	7.67	61.87	0.074556	1.734	No
Prokaryotic virus	s__Carpasinavirus XcP1	Species	N	17.36	55.65	0.074556	1.583	No
Prokaryotic virus	g__Veravirus	Genus	ARN	15.33	12.98	0.074556	0.372	No
Prokaryotic virus	g__Sciuriunavirus	Genus	N	45.85	170.55	0.074562	2.096	No
Prokaryotic virus	s__Kembevirus SCBP2	Species	N	20.88	30.24	0.074562	0.971	No
Prokaryotic virus	s__Clostridium phage phiCP13O	Species	N	118.46	1171.71	0.0752217	3.023	No
Prokaryotic virus	s__Eldridgevirus eldridge	Species	N	77.37	804.23	0.0752217	2.861	No
Prokaryotic virus	s__Wulfhauvirus bangladeshii	Species	N	420.93	711.02	0.0752217	2.463	No
Prokaryotic virus	s__Fromanvirus SWU1	Species	N	0.41	5.04	0.0752345	0.666	No
Prokaryotic virus	s__Scapunavirus scap1	Species	N	64.06	3090.8	0.0755516	3.481	No
Prokaryotic virus	s__Toutatisvirus toutatis	Species	N	1008.12	3674.84	0.0755516	3.426	No
Prokaryotic virus	f__Assiduviridae	Family	ARN	3685.38	1709.25	0.0755516	3.296	No
Prokaryotic virus	s__Zhangjivirus PJN02	Species	N	965.77	2067.15	0.0755516	3.042	No
Prokaryotic virus	s__Staphylococcus phage SPbeta-like	Species	N	123.38	836.5	0.0755516	2.853	No
Prokaryotic virus	s__Culoivirus faecalis	Species	N	48.7	424.2	0.0755823	2.575	No
Prokaryotic virus	g__Livvievirus	Genus	N	11.7	42	0.0755823	1.481	No
Prokaryotic virus	s__Livvievirus viph1249a	Species	N	8.32	28.27	0.0755823	1.3	No
Prokaryotic virus	g__Magiavirus	Genus	ARN	1847.11	175.42	0.0756616	3.223	No
Prokaryotic virus	g__Sherbrookevirus	Genus	N	152.7	1021.93	0.0756616	2.939	No
Prokaryotic virus	s__Siminovitchvirus CP51	Species	N	44.23	301.24	0.0756616	2.41	No
Prokaryotic virus	g__Siminovitchvirus	Genus	N	1251.17	1324.49	0.0756616	1.865	No
Prokaryotic virus	s__Paopuvirus paopu	Species	N	0.27	125.31	0.0766029	2.097	No
Prokaryotic virus	g__Nereusvirus	Genus	N	7.34	40.45	0.0766029	1.52	No
Prokaryotic virus	s__Lazarusvirus karl	Species	N	0.77	28.69	0.0766029	1.446	No
Prokaryotic virus	s__Nereusvirus tusconc4	Species	N	5.18	30.61	0.0766029	1.405	No
Prokaryotic virus	g__Aptresvirus	Genus	N	1.26	12.63	0.0766029	1.056	No
Prokaryotic virus	g__Coralvirus	Genus	N	4.94	11.93	0.0766029	0.844	No
Prokaryotic virus	s__Coralvirus coral	Species	N	1.46	7.87	0.0766029	0.807	No
Prokaryotic virus	s__Vashvirus vash	Species	N	0.05	5.28	0.0766029	0.718	No
Prokaryotic virus	s__Tequintavirus NR01	Species	ARN	3048.1	0	0.0778725	3.484	No
Prokaryotic virus	s__Tequintavirus LLS	Species	ARN	2865.39	0	0.0778725	3.457	No
Prokaryotic virus	s__Tequintavirus AKFV33	Species	ARN	2813.3	0	0.0778725	3.449	No
Prokaryotic virus	s__Tequintavirus OSYSP	Species	ARN	2241.47	0	0.0778725	3.351	No
Prokaryotic virus	s__Tequintavirus NBSal005	Species	ARN	1538.52	0	0.0778725	3.187	No
Prokaryotic virus	s__Tequintavirus S131	Species	ARN	1293.34	0	0.0778725	3.112	No
Prokaryotic virus	s__Epseptimavirus LVR16A	Species	ARN	890.62	0	0.0778725	2.95	No
Prokaryotic virus	s__Tequintavirus Th1	Species	ARN	687.93	0	0.0778725	2.838	No
Prokaryotic virus	s__Epseptimavirus 118970sal2	Species	ARN	591.6	0	0.0778725	2.772	No
Prokaryotic virus	g__Ermolevavirus	Genus	N	0	480.89	0.0778725	2.682	No
Prokaryotic virus	s__Tequintavirus VEc33	Species	ARN	347.38	0	0.0778725	2.541	No
Prokaryotic virus	s__Ermolevavirus PhiKT	Species	N	0	325.11	0.0778725	2.512	No
Prokaryotic virus	g__Solendovirus	Genus	N	0	167.76	0.0778725	2.225	No
Prokaryotic virus	g__Nahantvirus	Genus	N	0	166.55	0.0778725	2.222	No
Prokaryotic virus	s__Tequintavirus VSe12	Species	ARN	162.51	0	0.0778725	2.211	No
Prokaryotic virus	s__Solendovirus venanicotianae	Species	N	0	133.68	0.0778725	2.126	No
Prokaryotic virus	s__Nahantvirus 49C7	Species	N	0	131.03	0.0778725	2.117	No
Prokaryotic virus	g__Ghobesvirus	Genus	N	0	92.38	0.0778725	1.966	No
Prokaryotic virus	s__Wuhanvirus PHB01	Species	ARN	72.54	0	0.0778725	1.861	No
Prokaryotic virus	s__Ghobesvirus ghobes	Species	N	0	70.97	0.0778725	1.851	No
Prokaryotic virus	g__Goodmanvirus	Genus	N	0	66.48	0.0778725	1.823	No
Prokaryotic virus	g__Apricotvirus	Genus	N	0	64.78	0.0778725	1.811	No
Prokaryotic virus	s__Arthrobacter phage Dynamite	Species	N	0	63.32	0.0778725	1.802	No
Prokaryotic virus	s__Xanthomonas phage Pfeifenkraut	Species	N	0	53.58	0.0778725	1.729	No
Prokaryotic virus	s__Goodmanvirus goodman	Species	N	0	52.24	0.0778725	1.718	No
Prokaryotic virus	s__Apricotvirus apricot	Species	N	0	50.98	0.0778725	1.707	No
Prokaryotic virus	g__Dhillonvirus	Genus	N	0	36.81	0.0778725	1.566	No
Prokaryotic virus	s__Mycobacterium phage Crossroads	Species	N	0	30.57	0.0778725	1.485	No
Prokaryotic virus	s__Fletchervirus CP30A	Species	N	0	22.61	0.0778725	1.354	No
Prokaryotic virus	s__Oslovirus VASD	Species	ARN	15.22	0	0.0778725	1.183	No
Prokaryotic virus	s__Lokivirus loki	Species	N	0	15.1	0.0778725	1.179	No
Prokaryotic virus	g__Kroosvirus	Genus	N	0	13.93	0.0778725	1.144	No
Prokaryotic virus	s__Pakpunavirus PaP1	Species	ARN	12.17	0	0.0778725	1.085	No
Prokaryotic virus	s__Staphylococcus phage SeAlphi	Species	ARN	11.57	0	0.0778725	1.063	No
Prokaryotic virus	g__Tegunavirus	Genus	N	0	10.31	0.0778725	1.013	No
Prokaryotic virus	s__Janthinobacterium phage vB_JliM-Donnerlittchen	Species	ARN	10.24	0	0.0778725	1.01	No
Prokaryotic virus	s__Kanagawavirus pei20	Species	N	0	9.52	0.0778725	0.979	No
Prokaryotic virus	s__Bridgettevirus judy	Species	ARN	9.44	0	0.0778725	0.975	No
Prokaryotic virus	g__Patiencevirus	Genus	N	0	9.31	0.0778725	0.969	No
Prokaryotic virus	g__Sieqvirus	Genus	ARN	8.91	0	0.0778725	0.95	No
Prokaryotic virus	s__Andromedavirus andromeda	Species	N	0	8.36	0.0778725	0.922	No
Prokaryotic virus	s__Bakolyvirus bakoly	Species	ARN	8.36	0	0.0778725	0.922	No
Prokaryotic virus	s__Ceduovirus bIL67	Species	N	0	8.06	0.0778725	0.907	No
Prokaryotic virus	g__Vicosavirus	Genus	N	0	7.65	0.0778725	0.884	No
Prokaryotic virus	s__Kroosvirus yorkonyx	Species	N	0	7.65	0.0778725	0.884	No
Prokaryotic virus	s__Epseptimavirus R201	Species	N	0	7.18	0.0778725	0.856	No
Prokaryotic virus	s__Sieqvirus S42C7	Species	ARN	7.01	0	0.0778725	0.846	No
Prokaryotic virus	s__Wizardvirus tillybobjoe	Species	N	0	7.02	0.0778725	0.846	No
Prokaryotic virus	s__Mosigvirus p000v	Species	N	0	6.84	0.0778725	0.835	No
Prokaryotic virus	s__Serratia phage Tsm2	Species	ARN	6.81	0	0.0778725	0.833	No
Prokaryotic virus	s__Patiencevirus patience	Species	N	0	6.64	0.0778725	0.822	No
Prokaryotic virus	g__Buchananvirus	Genus	N	0	6.28	0.0778725	0.798	No
Prokaryotic virus	s__Chiangmaivirus RSF1	Species	N	0	6.24	0.0778725	0.795	No
Prokaryotic virus	s__Nankokuvirus PAKP3	Species	N	0	6.19	0.0778725	0.792	No
Prokaryotic virus	s__Eganvirus EtG	Species	ARN	5.99	0	0.0778725	0.778	No
Prokaryotic virus	g__Britbratvirus	Genus	N	0	5.75	0.0778725	0.76	No
Prokaryotic virus	s__Ampunavirus RSPI1	Species	N	0	5.75	0.0778725	0.76	No
Prokaryotic virus	s__Przondovirus KpV767	Species	N	0	5.52	0.0778725	0.742	No
Prokaryotic virus	s__Hapunavirus HAP1	Species	ARN	5.28	0	0.0778725	0.723	No
Prokaryotic virus	g__Zetapolyomavirus	Genus	N	0	5.22	0.0778725	0.717	No
Prokaryotic virus	s__Benedictvirus chadwick	Species	N	0	4.86	0.0778725	0.687	No
Prokaryotic virus	s__Buchananvirus Sa179lw	Species	N	0	4.69	0.0778725	0.671	No
Prokaryotic virus	s__Britbratvirus britbrat	Species	N	0	4.66	0.0778725	0.668	No
Prokaryotic virus	s__Cellulophaga phage phi48:2	Species	N	0	4.64	0.0778725	0.667	No
Prokaryotic virus	g__Presleyvirus	Genus	N	0	4.26	0.0778725	0.63	No
Prokaryotic virus	g__Anjalivirus	Genus	N	0	4.26	0.0778725	0.629	No
Prokaryotic virus	s__Mycobacterium phage HanShotFirst	Species	N	0	4.21	0.0778725	0.625	No
Prokaryotic virus	s__Pseudomonas phage PA8	Species	N	0	4.2	0.0778725	0.623	No
Prokaryotic virus	s__Veracruzvirus veracruz	Species	N	0	3.97	0.0778725	0.599	No
Prokaryotic virus	g__Minipunavirus	Genus	N	0	3.76	0.0778725	0.576	No
Prokaryotic virus	s__Streptococcus phage P3681	Species	ARN	3.53	0	0.0778725	0.548	No
Prokaryotic virus	s__Zetapolyomavirus delphini	Species	N	0	3.03	0.0778725	0.481	No
Prokaryotic virus	s__Presleyvirus presley	Species	N	0	3	0.0778725	0.477	No
Prokaryotic virus	s__Cimandefvirus Ggerry	Species	ARN	2.74	0	0.0778725	0.438	No
Prokaryotic virus	g__Peatvirus	Genus	ARN	2.51	0	0.0778725	0.4	No
Prokaryotic virus	s__Fromanvirus alma	Species	N	0	2.18	0.0778725	0.339	No
Prokaryotic virus	s__Erwinia phage vB_EamM_Caitlin	Species	ARN	2.02	0	0.0778725	0.305	No
Prokaryotic virus	s__Tangaroavirus PSSP10	Species	N	0	1.97	0.0778725	0.294	No
Prokaryotic virus	s__Peatvirus peat2	Species	ARN	1.94	0	0.0778725	0.288	No
Prokaryotic virus	s__Aeromonas phage ZPAH14	Species	N	0	1.9	0.0778725	0.28	No
Prokaryotic virus	s__Karamvirus cc31	Species	ARN	1.88	0	0.0778725	0.274	No
Prokaryotic virus	s__Triavirus SA137ruMSSAST121PVL	Species	N	0	1.78	0.0778725	0.251	No
Prokaryotic virus	s__Biseptimavirus NM3	Species	N	0	1.72	0.0778725	0.237	No
Prokaryotic virus	s__Vequintavirus APECc02	Species	ARN	1.71	0	0.0778725	0.232	No
Prokaryotic virus	s__Streptococcus phage SW1151	Species	ARN	1.53	0	0.0778725	0.185	No
Prokaryotic virus	g__Seoulvirus	Genus	N	0	1.14	0.0778725	0.059	No
Prokaryotic virus	s__Austintatiousvirus austintatious	Species	ARN	1.14	0	0.0778725	0.058	No
Prokaryotic virus	s__Dismasvirus dismas	Species	N	0	1.14	0.0778725	0.057	No
Prokaryotic virus	s__Hollowayvirus H66	Species	N	0	1.1	0.0778725	0.042	No
Prokaryotic virus	g__Akonivirus	Genus	ARN	0.53	0	0.0778725	0	No
Prokaryotic virus	g__Gustavvirus	Genus	N	0	0.8	0.0778725	0	No
Prokaryotic virus	s__Akonivirus phedro	Species	ARN	0.38	0	0.0778725	0	No
Prokaryotic virus	s__Anjalivirus anjali	Species	N	0	0.98	0.0778725	0	No
Prokaryotic virus	s__Beetrevirus JD18	Species	N	0	0.26	0.0778725	0	No
Prokaryotic virus	s__Gustavvirus mahdia	Species	N	0	0.52	0.0778725	0	No
Prokaryotic virus	s__Ludhianavirus D6	Species	N	0	0.62	0.0778725	0	No
Prokaryotic virus	s__Seoulvirus SPN3US	Species	N	0	0.87	0.0778725	0	No
Prokaryotic virus	s__Coventryvirus SpT152	Species	N	661.92	1128.6	0.0780735	2.669	No
Prokaryotic virus	s__Thalassavirus thalassa	Species	N	45.8	364.87	0.0780735	2.504	No
Prokaryotic virus	s__Elmenteitavirus ev125	Species	N	12.22	244.77	0.0780735	2.367	No
Prokaryotic virus	s__Paclarkvirus ARI04684	Species	N	82.98	215.91	0.0780735	2.124	No
Prokaryotic virus	s__Cequinquevirus Ld25A	Species	N	111.55	239.73	0.0780735	2.108	No
Prokaryotic virus	s__Innesvirus RL38J1	Species	N	21.21	76.37	0.0788775	1.742	No
Prokaryotic virus	s__Bordetella virus FP1	Species	N	2.79	62.54	0.0802767	1.776	No
Prokaryotic virus	s__Paclarkvirus IPP55	Species	N	2.63	16.48	0.0802767	1.141	No
Prokaryotic virus	s__Pseudomonas phage PPSC2	Species	N	1.27	11.16	0.0802767	0.995	No
Prokaryotic virus	s__Lambdavirus lvO276	Species	ARN	13.1	4.13	0.0802767	0.953	No
Prokaryotic virus	s__Tanisvirus tanis	Species	N	7.57	244.35	0.0809483	2.374	No
Prokaryotic virus	g__Naesvirus	Genus	N	6.3	1519.3	0.0822427	3.18	No
Prokaryotic virus	s__Rosemountvirus ZCSE2	Species	N	33	1338.48	0.0822427	3.116	No
Prokaryotic virus	s__Aurodevirus hominis	Species	N	775.01	1233.25	0.0822427	2.661	No
Prokaryotic virus	g__Squashvirus	Genus	N	30.37	99.92	0.0822427	1.842	No
Prokaryotic virus	s__Microbacterium phage Megan	Species	N	13.78	38.2	0.0822427	1.388	No
Prokaryotic virus	s__Wongtaivirus HK542	Species	ARN	700.27	0.21	0.0836967	2.845	No
Prokaryotic virus	s__Mydovirus KB57	Species	N	3.88	147.28	0.0836967	2.157	No
Prokaryotic virus	s__Diegovirus POCJ13	Species	ARN	5.35	0.04	0.0836967	0.726	No
Prokaryotic virus	g__Fukuivirus	Genus	N	240.33	765.56	0.0865702	2.72	No
Prokaryotic virus	g__Bastillevirus	Genus	N	19.7	463.79	0.0865702	2.647	No
Prokaryotic virus	s__Pagevirus pookie	Species	N	5.62	98.71	0.0865702	1.969	No
Prokaryotic virus	s__Kahnovirus oralis	Species	N	6666.1	15791	0.0877718	3.96	No
Prokaryotic virus	g__Kembevirus	Genus	N	25.54	38.65	0.0877718	1.118	No
Prokaryotic virus	g__Bellamyvirus	Genus	N	61.66	319.18	0.0883936	2.411	No
Prokaryotic virus	s__Bellamyvirus bellamy	Species	N	47.59	245.24	0.0883936	2.296	No
Prokaryotic virus	s__Psychrobacter phage pOW20-A	Species	N	1.79	121.41	0.0883936	2.078	No
Prokaryotic virus	s__Veravirus septentrionalis	Species	ARN	11.58	8.94	0.0883936	0.422	No
Prokaryotic virus	s__Mohonavirus ICP1	Species	N	38.29	749.55	0.0884926	2.852	No
Prokaryotic virus	g__Fibralongavirus	Genus	N	136.49	558.27	0.0884926	2.625	No
Prokaryotic virus	g__Homburgvirus	Genus	N	73.22	324.67	0.0884926	2.4	No
Prokaryotic virus	s__Enterobacteria phage SfV	Species	ARN	217.23	14.69	0.0884926	2.307	No
Prokaryotic virus	g__Kochikohdavirus	Genus	N	210.09	335.11	0.0884926	2.097	No
Prokaryotic virus	g__Toutatisvirus	Genus	N	1584.93	5602.06	0.0888529	3.604	No
Prokaryotic virus	g__Scapunavirus	Genus	N	83.11	3745	0.0888529	3.564	No
Prokaryotic virus	g__Zhangjivirus	Genus	N	1270.14	2928.15	0.0888529	3.22	No
Prokaryotic virus	s__Cequinquevirus Ldb	Species	ARN	527.42	468.18	0.0888529	1.773	No
Prokaryotic virus	s__Riemerella phage RAP44	Species	ARN	9578.6	2028.33	0.088973	3.878	No
Prokaryotic virus	s__Klebsiella virus KpV2811	Species	N	3.16	657.89	0.0898317	2.816	No
Prokaryotic virus	s__Marinomonas phage P12026	Species	N	1.14	111.72	0.0898317	2.044	No
Prokaryotic virus	g__Carnodivirus	Genus	N	11.06	92.26	0.0898583	1.91	No
Prokaryotic virus	s__Miltoncavirus PhiPA3	Species	N	13.87	92.86	0.0898583	1.898	No
Prokaryotic virus	g__Carvajevirus	Genus	N	5.09	38.86	0.0898583	1.529	No
Prokaryotic virus	s__Carvajevirus carvaje	Species	N	3.96	32.91	0.0898583	1.462	No
Prokaryotic virus	s__Escherichia virus phAPEC8	Species	N	33.93	263.68	0.0919177	2.361	No
Prokaryotic virus	s__Tieomvirus BT1011	Species	N	147.67	283.79	0.0919177	2.134	No
Prokaryotic virus	g__Gualtarvirus	Genus	N	16.14	113.92	0.0919177	1.99	No
Prokaryotic virus	s__Gualtarvirus mp1	Species	N	12.73	80.08	0.0919177	1.828	No
Prokaryotic virus	g__Baoshanvirus	Genus	N	54.47	73.28	0.0919177	1.275	No
Prokaryotic virus	s__Sepunavirus SEP1	Species	N	9.37	42.18	0.0931253	1.516	No
Prokaryotic virus	s__Rockefellervirus IME134801	Species	N	44.5	63.36	0.0931253	1.276	No
Prokaryotic virus	g__Kahucivirus	Genus	N	4.52	32.78	0.0934351	1.451	No
Prokaryotic virus	s__Kahucivirus intestinalis	Species	N	3.56	22.89	0.0934351	1.286	No
Prokaryotic virus	g__Secretariatvirus	Genus	N	15.42	1854.01	0.0950518	3.264	No
Prokaryotic virus	g__Shirahamavirus	Genus	N	464.07	1348.48	0.0950518	2.947	No
Prokaryotic virus	s__Chlamydiamicrovirus Chp2	Species	N	120.64	15306.5	0.09616	4.181	No
Prokaryotic virus	s__Holosalinivirus M8CR302	Species	N	14.64	82.66	0.09616	1.833	No
Prokaryotic virus	s__Pseudomonas virus LKO4	Species	N	37.04	94.81	0.09616	1.762	No
Prokaryotic virus	s__Laroyevirus laroye	Species	N	0.5	22.36	0.09616	1.34	No
Prokaryotic virus	s__Neptunevirus srim50	Species	N	0.57	18.02	0.09616	1.242	No
Prokaryotic virus	g__Winklervirus	Genus	N	2.25	12.39	0.09616	1.006	No
Prokaryotic virus	g__Haloferacalesvirus	Genus	N	15.34	24.02	0.09616	0.938	No
Prokaryotic virus	s__Brucesealvirus ZP2	Species	N	0.79	5.96	0.09616	0.714	No
Prokaryotic virus	g__Certrevirus	Genus	N	61.01	771.37	0.0967973	2.851	No
Prokaryotic virus	g__Celiavirus	Genus	N	35.3	268.93	0.0967973	2.369	No
Prokaryotic virus	g__Carpasinavirus	Genus	N	150.31	347.61	0.0967973	2.295	No
Prokaryotic virus	s__Carpasinavirus carpasina	Species	N	98.53	214.06	0.0967973	2.063	No
Prokaryotic virus	g__Fletchervirus	Genus	N	9.47	87.92	0.0967973	1.895	No
Prokaryotic virus	s__Diegovirus dv7502Stx	Species	ARN	63.36	5.57	0.0967973	1.762	No
Prokaryotic virus	s__Squashvirus hyperion	Species	N	21	48.06	0.0967973	1.432	No
Prokaryotic virus	g__Kwaitsingvirus	Genus	ARN	2011.54	0.53	0.0977702	3.303	No
Prokaryotic virus	s__Bingvirus bing	Species	N	65.75	2365.44	0.099545	3.362	No
Prokaryotic virus	s__Caeruleovirus BCP82	Species	N	7.76	54.41	0.099545	1.669	No
Prokaryotic virus	g__Shamshuipovirus	Genus	ARN	376.7	0.35	0.100812	2.576	No
Prokaryotic virus	s__Tequintavirus slur09	Species	ARN	2241.19	0.01	0.101161	3.35	No
Prokaryotic virus	g__Alegriavirus	Genus	ARN	831.26	0.33	0.101161	2.92	No
Prokaryotic virus	s__Alegriavirus av2B8	Species	ARN	450.78	0.32	0.101161	2.654	No
Prokaryotic virus	s__Kwaitsingvirus HK446	Species	ARN	278.09	0.1	0.101161	2.444	No
Prokaryotic virus	s__Porcine faeces associated circular DNA molecule-1	Species	N	0.02	268.07	0.101161	2.428	No
Prokaryotic virus	s__Fipvunavirus Fpv1	Species	N	0.15	198.18	0.101161	2.297	No
Prokaryotic virus	s__Stenotrophomonas phage vB_SmaS-AXL_1	Species	N	0.22	187.67	0.101161	2.273	No
Prokaryotic virus	g__Miltonvirus	Genus	N	0.28	135.2	0.101161	2.13	No
Prokaryotic virus	s__Burkholderia phage BcepGomr	Species	N	0.14	17.71	0.101161	1.245	No
Prokaryotic virus	g__Whackvirus	Genus	N	0.02	13.4	0.101161	1.127	No
Prokaryotic virus	g__Caulimovirus	Genus	N	0.09	13.4	0.101161	1.124	No
Prokaryotic virus	s__Whackvirus whack	Species	N	0.01	10.46	0.101161	1.019	No
Prokaryotic virus	f__Polyomaviridae	Family	N	0.62	10.96	0.101161	1.015	No
Prokaryotic virus	s__Pankowvirus pv2851	Species	ARN	8.52	0.02	0.101161	0.929	No
Prokaryotic virus	g__Kapieceevirus	Genus	ARN	8.53	0.07	0.101161	0.927	No
Prokaryotic virus	g__Triduovirus	Genus	N	0.12	8.05	0.101161	0.899	No
Prokaryotic virus	s__Kapieceevirus ST512KPC3phi132	Species	ARN	7.24	0.07	0.101161	0.856	No
Prokaryotic virus	s__Triduovirus Tr2	Species	N	0.09	6.22	0.101161	0.787	No
Prokaryotic virus	s__Caulimovirus venafragariae	Species	N	0.06	1.32	0.101161	0.099	No
Prokaryotic virus	s__Pseudomonas phage Epa33	Species	N	0.02	1.06	0.101161	0.013	No
Prokaryotic virus	s__Iodovirus PLPE	Species	N	72.35	813	0.101504	2.87	No
Prokaryotic virus	g__Nymphadoravirus	Genus	N	63.41	517.26	0.101504	2.657	No
Prokaryotic virus	g__Luckybarnesvirus	Genus	N	68.67	221.36	0.101504	2.184	No
Prokaryotic virus	s__Kenoshavirus duffington	Species	N	14.08	63.69	0.101504	1.696	No
Prokaryotic virus	s__Henunavirus SNUABM01	Species	N	2.74	33.55	0.101504	1.489	No
Prokaryotic virus	g__Kumottavirus	Genus	N	9.24	29.34	0.101504	1.303	No
Prokaryotic virus	s__Fernvirus jacopo	Species	N	54.35	449.78	0.102808	2.597	No
Prokaryotic virus	s__Sciuriunavirus SscM1	Species	N	29.57	123.67	0.102808	1.974	No
Prokaryotic virus	f__Winoviridae	Family	N	1291.72	2412.39	0.103589	3.049	No
Prokaryotic virus	g__Eldridgevirus	Genus	N	98.43	1072.26	0.103589	2.988	No
Prokaryotic virus	g__Mohonavirus	Genus	N	58.84	1025.85	0.103589	2.985	No
Prokaryotic virus	g__Wulfhauvirus	Genus	N	550.21	1217.16	0.103589	2.824	No
Prokaryotic virus	s__Waukeshavirus waukesha92	Species	N	63.38	333.31	0.103589	2.431	No
Prokaryotic virus	s__Halcyonevirus halcyone	Species	N	66.43	168.68	0.103589	2.01	No
Prokaryotic virus	g__Okubovirus	Genus	N	215.47	1256.2	0.10398	3.017	No
Prokaryotic virus	g__Sophritavirus	Genus	N	122.77	568.1	0.10398	2.649	No
Prokaryotic virus	s__Lactobacillus prophage Lj928	Species	N	21.3	46.78	0.10398	1.406	No
Prokaryotic virus	s__Lagaffevirus lagaffe	Species	N	1104.45	5135.85	0.10411	3.605	No
Prokaryotic virus	g__Gordonvirus	Genus	N	61.65	2745.81	0.10411	3.429	No
Prokaryotic virus	s__Schiekvirus EFP01	Species	ARN	438.5	278.85	0.10411	2.203	No
Prokaryotic virus	s__Chimpanzee faeces associated microphage 2	Species	ARN	13406.5	11226.6	0.104231	3.338	No
Prokaryotic virus	g__Slopekvirus	Genus	N	8.36	273.49	0.104231	2.423	No
Prokaryotic virus	s__Justusliebigvirus muut	Species	N	22.9	285.05	0.104231	2.419	No
Prokaryotic virus	s__Andromedavirus blastoid	Species	N	2.57	225.05	0.104231	2.347	No
Prokaryotic virus	s__Maenadvirus P1	Species	N	7.34	155.13	0.104231	2.17	No
Prokaryotic virus	s__Azospirillum phage Cd	Species	ARN	121.22	12.69	0.104231	2.036	No
Prokaryotic virus	g__Laroyevirus	Genus	N	9.41	74.95	0.104231	1.816	No
Prokaryotic virus	g__Huanghaivirus	Genus	N	51.59	102.17	0.104231	1.704	No
Prokaryotic virus	s__Skunavirus sv109	Species	N	5.53	50.61	0.104231	1.654	No
Prokaryotic virus	s__Deltatectivirus forthebois	Species	N	3.49	25.96	0.104231	1.352	No
Prokaryotic virus	s__Mazuvirus scam7	Species	N	4.54	22.2	0.104231	1.247	No
Prokaryotic virus	s__Gordonia phage VanLee	Species	N	4.23	12.24	0.104231	0.904	No
Prokaryotic virus	s__Bernalvirus bernal13	Species	N	6.1	470.28	0.106229	2.667	No
Prokaryotic virus	g__Miltoncavirus	Genus	N	17.03	132.27	0.106229	2.062	No
Prokaryotic virus	g__Ferozepurvirus	Genus	N	10.44	85.18	0.106229	1.874	No
Prokaryotic virus	s__Audreyjarvisvirus P1048	Species	N	3.83	45.89	0.106229	1.624	No
Prokaryotic virus	s__Camtrevirus CM3	Species	ARN	13.85	9.33	0.106229	0.655	No
Prokaryotic virus	s__Xylella phage Xfas53	Species	N	1.4	4.98	0.106229	0.554	No
Prokaryotic virus	s__Brujitavirus xula	Species	N	5.97	57.28	0.106627	1.71	No
Prokaryotic virus	s__Cheoctovirus eish	Species	N	0.64	6.55	0.106627	0.772	No
Prokaryotic virus	f__Leisingerviridae	Family	N	184.55	1115.93	0.107669	2.969	No
Prokaryotic virus	g__Mosigvirus	Genus	N	71.26	498.61	0.107669	2.631	No
Prokaryotic virus	s__Mycobacterium phage Redno2	Species	N	21.44	220.42	0.107669	2.299	No
Prokaryotic virus	g__Camtrevirus	Genus	N	35.55	197.13	0.107669	2.208	No
Prokaryotic virus	s__Asteriusvirus PBECO4	Species	N	30.17	40.07	0.107669	0.996	No
Prokaryotic virus	s__Gordonvirus gordon	Species	N	3.18	101.63	0.109369	1.993	No
Prokaryotic virus	s__Sextaecvirus sextaec	Species	ARN	52.33	20.06	0.109369	1.509	No
Prokaryotic virus	s__Arthrobacter phage Phives	Species	N	54.07	3809.98	0.111059	3.575	No
Prokaryotic virus	s__Shirahamavirus PTm1	Species	N	359.48	958.93	0.111059	2.778	No
Prokaryotic virus	s__Stanholtvirus E125	Species	N	23.61	137.31	0.111059	2.056	No
Prokaryotic virus	s__Pseudomonas phage ITTPL	Species	ARN	165.59	17.21	0.113114	2.171	No
Prokaryotic virus	s__Gordonia phage Finkle	Species	ARN	75.55	16.71	0.113114	1.77	No
Prokaryotic virus	s__Matsuvirus pYD6A	Species	ARN	13.8	10.03	0.113114	0.576	No
Prokaryotic virus	g__Matsuvirus	Genus	ARN	17.61	14.45	0.113114	0.499	No
Prokaryotic virus	s__Celiavirus celia	Species	N	27.61	201.27	0.113343	2.24	No
Prokaryotic virus	s__Sodalis phage phiSG1	Species	N	15.12	177.06	0.113343	2.209	No
Prokaryotic virus	s__Tsamsavirus mrdarsey	Species	ARN	238.68	138.49	0.113343	2.001	No
Prokaryotic virus	s__Nipunavirus PaMx25	Species	N	1.93	43.06	0.113343	1.614	No
Prokaryotic virus	s__Arthrobacter phage Heisenberger	Species	N	3.56	40.67	0.113343	1.57	No
Prokaryotic virus	s__Kojivirus golden	Species	N	7.92	13.39	0.113343	0.738	No
Prokaryotic virus	s__Moabitevirus mv2050HW	Species	ARN	1.81	0.7	0.113343	0.045	No
Prokaryotic virus	s__Gyeongsanvirus RsoP1EGY	Species	ARN	152.16	15.22	0.114464	2.137	No
Prokaryotic virus	g__Ishigurovirus	Genus	ARN	320.5	217.83	0.114464	2.011	No
Prokaryotic virus	s__Ishigurovirus osborne	Species	ARN	240.64	148.64	0.114464	1.964	No
Prokaryotic virus	s__Laroyevirus wheelbite	Species	N	5.62	34.66	0.114464	1.463	No
Prokaryotic virus	s__Ikedavirus phi674	Species	N	4.76	18.93	0.114464	1.151	No
Prokaryotic virus	s__Colossusvirus PW	Species	N	3	6.3	0.114464	0.518	No
Prokaryotic virus	s__Enterobacteria phage mEp390	Species	ARN	202.21	2.38	0.115258	2.301	No
Prokaryotic virus	g__Bingvirus	Genus	N	113.3	2850.72	0.116309	3.437	No
Prokaryotic virus	f__Orlajensenviridae	Family	N	36.04	488.5	0.116309	2.656	No
Prokaryotic virus	s__Curtobacterium phage Reje	Species	N	23.72	343.75	0.116309	2.505	No
Prokaryotic virus	s__Phormidium phage MIS-PhV1A	Species	N	2.69	205.81	0.116309	2.308	No
Prokaryotic virus	g__Bantamvirus	Genus	ARN	29.7	4.65	0.116309	1.399	No
Prokaryotic virus	s__Synechococcus phage S-CBS3	Species	N	37.35	133.46	0.118291	1.983	No
Prokaryotic virus	g__Enterogokushovirus	Genus	N	32009.9	79079.8	0.11842	4.673	No
Prokaryotic virus	s__Kahnovirus copri	Species	N	7589.3	20667.3	0.11842	4.117	No
Prokaryotic virus	g__Iodovirus	Genus	N	99.69	1087.31	0.11842	2.995	No
Prokaryotic virus	s__Wizardvirus bakery	Species	N	176.04	673.23	0.11842	2.697	No
Prokaryotic virus	s__Alcyoneusvirus RaK2	Species	N	18.58	460.01	0.11842	2.645	No
Prokaryotic virus	s__Luckybarnesvirus luckybarnes	Species	N	40.57	165.03	0.11842	2.095	No
Prokaryotic virus	s__Pleetrevirus iLp84	Species	N	174.84	941.39	0.119824	2.885	No
Prokaryotic virus	g__Jedunavirus	Genus	N	56.61	556.17	0.119824	2.699	No
Prokaryotic virus	g__Samistivirus	Genus	N	223.64	624.92	0.119824	2.603	No
Prokaryotic virus	g__Kisquinquevirus	Genus	N	1.2	115.35	0.120607	2.057	No
Prokaryotic virus	g__Tigunavirus	Genus	N	0.07	96.35	0.120607	1.984	No
Prokaryotic virus	s__Klausavirus kburrousTX	Species	N	0.44	60.18	0.120607	1.776	No
Prokaryotic virus	s__Nevevirus P162	Species	N	4.02	32.94	0.120607	1.461	No
Prokaryotic virus	g__Fremauxvirus	Genus	ARN	20.59	0.47	0.120607	1.304	No
Prokaryotic virus	s__Pavtokvirus pavtok	Species	N	2.13	14.9	0.120607	1.106	No
Prokaryotic virus	s__Xipdecavirus Xp10	Species	N	0.14	1.19	0.120607	0.021	No
Prokaryotic virus	g__Chakrabartyvirus	Genus	N	12.87	61.23	0.120665	1.685	No
Prokaryotic virus	s__Myohalovirus phiH	Species	N	50.47	84.77	0.120665	1.535	No
Prokaryotic virus	s__Lahndsivirus rarus	Species	N	389.66	2090.46	0.121085	3.231	No
Prokaryotic virus	g__Culoivirus	Genus	N	1635.91	3027.98	0.121085	3.144	No
Prokaryotic virus	g__Slashvirus	Genus	ARN	1685.82	828.71	0.121085	2.933	No
Prokaryotic virus	s__Okubovirus camphawk	Species	N	116.72	813.77	0.121085	2.843	No
Prokaryotic virus	s__Croceibacter phage P2559Y	Species	N	1321.99	12197	0.121225	4.036	No
Prokaryotic virus	g__Lagaffevirus	Genus	N	1906.72	6841.34	0.121225	3.693	No
Prokaryotic virus	s__Geobacillus virus E3	Species	N	1390.15	2371.82	0.121225	2.992	No
Prokaryotic virus	s__Vegasvirus vegas	Species	ARN	1631.04	1230.55	0.121225	2.603	No
Prokaryotic virus	g__Rockvillevirus	Genus	N	320.44	709.22	0.121225	2.59	No
Prokaryotic virus	g__Wanderervirus	Genus	N	84.84	382.47	0.121225	2.474	No
Prokaryotic virus	s__Sherbrookevirus CDHM13	Species	N	83.42	356.23	0.121225	2.436	No
Prokaryotic virus	g__Wanchaivirus	Genus	ARN	2385.67	47.67	0.122243	3.369	No
Prokaryotic virus	s__Escherichia phage HK639	Species	ARN	457.39	2.95	0.122243	2.657	No
Prokaryotic virus	g__Kylevirus	Genus	N	12.06	339.93	0.122243	2.516	No
Prokaryotic virus	g__Wilnyevirus	Genus	N	20.27	325.06	0.122243	2.484	No
Prokaryotic virus	s__Kylevirus kyle	Species	N	9.8	260.2	0.122243	2.399	No
Prokaryotic virus	s__Huanghaivirus snothree	Species	N	39.48	80.34	0.122243	1.611	No
Prokaryotic virus	s__Charlievirus panchino	Species	N	6.83	40.07	0.122243	1.522	No
Prokaryotic virus	g__Mazuvirus	Genus	N	6.07	29.49	0.122243	1.37	No
Prokaryotic virus	s__Fernvirus rani	Species	N	4.43	15.83	0.122243	1.057	No
Prokaryotic virus	s__Yellowstone Lake virophage 5	Species	N	3.24	10.48	0.122243	0.86	No
Prokaryotic virus	s__Pseudomonas phage phiPsa315	Species	N	0.4	98	0.123584	1.989	No
Prokaryotic virus	s__Manhattanvirus drmanhattan	Species	N	0.31	63.81	0.123584	1.803	No
Prokaryotic virus	s__Copernicusvirus Ef72	Species	N	0.13	37.61	0.123584	1.574	No
Prokaryotic virus	s__Klebsiella phage vB_KleM_KB2	Species	N	0.77	37.6	0.123584	1.566	No
Prokaryotic virus	s__Acinetobacter phage vB_AbaM_Acibel004	Species	ARN	29.88	0.48	0.123584	1.468	No
Prokaryotic virus	g__Tiilvirus	Genus	N	3.08	29.29	0.123584	1.418	No
Prokaryotic virus	s__Tiilvirus P60	Species	N	2.99	20.85	0.123584	1.252	No
Prokaryotic virus	f__Roniviridae	Family	N	0.77	17.52	0.123584	1.224	No
Prokaryotic virus	g__Enhodamvirus	Genus	ARN	15.94	0.05	0.123584	1.201	No
Prokaryotic virus	s__Achromobacter phage phiAxp-1	Species	N	0.16	13.05	0.123584	1.11	No
Prokaryotic virus	g__Bakolyvirus	Genus	ARN	10.63	0.32	0.123584	1.013	No
Prokaryotic virus	s__Fremauxvirus CHPC971	Species	ARN	9.27	0.31	0.123584	0.952	No
Prokaryotic virus	s__Lambovirus lambo	Species	N	0.1	6.1	0.123584	0.778	No
Prokaryotic virus	g__Okavirus	Genus	N	0.41	5.73	0.123584	0.726	No
Prokaryotic virus	s__Pinus nigra virus 1	Species	N	0.28	4.55	0.123584	0.631	No
Prokaryotic virus	s__Okavirus flavicapitis	Species	N	0.29	4.36	0.123584	0.61	No
Prokaryotic virus	s__Sortsnevirus IME279	Species	ARN	1.59	0.06	0.123584	0.184	No
Prokaryotic virus	s__Traversvirus AU5Stx1	Species	N	0.06	1.44	0.123584	0.141	No
Prokaryotic virus	s__Pseudoalteromonas phage HS6	Species	N	0.1	1.02	0.123584	0	No
Prokaryotic virus	s__Piorkowskivirus SW22	Species	N	1.25	63.64	0.12488	1.795	No
Prokaryotic virus	s__Blohavirus americanus	Species	ARN	2565.68	279.32	0.125485	3.359	No
Prokaryotic virus	g__Psimunavirus	Genus	N	109.29	400.28	0.125485	2.464	No
Prokaryotic virus	s__Methanothermobacter phage psiM100	Species	N	84.27	294.52	0.125485	2.323	No
Prokaryotic virus	g__Tieomvirus	Genus	N	208.26	380.34	0.125485	2.236	No
Prokaryotic virus	g__Murrayvirus	Genus	N	11.91	35.85	0.125485	1.379	No
Prokaryotic virus	g__Baikalvirus	Genus	N	9.61	59.94	0.12582	1.702	No
Prokaryotic virus	s__Baikalvirus PaBG	Species	N	8.13	45.67	0.12582	1.575	No
Prokaryotic virus	s__Audreyjarvisvirus AM1	Species	N	5.54	26.49	0.12582	1.321	No
Prokaryotic virus	s__Streptococcus phage vB_SthS_VA460	Species	ARN	12.01	2.44	0.12582	0.981	No
Prokaryotic virus	s__Elemovirus elemoF	Species	N	83.93	148.39	0.127774	1.809	No
Prokaryotic virus	g__Salasvirus	Genus	N	192.23	680.1	0.129122	2.688	No
Prokaryotic virus	s__Unahavirus uv6H	Species	N	109.18	522.63	0.129122	2.616	No
Prokaryotic virus	g__Kelquatrovirus	Genus	N	513.43	857.25	0.129122	2.536	No
Prokaryotic virus	s__Deurplevirus deeppurple	Species	N	92.27	243.5	0.129122	2.18	No
Prokaryotic virus	s__Kelquatrovirus KL4	Species	N	387.83	526.27	0.129122	2.141	No
Prokaryotic virus	s__Pepyhexavirus pepy6	Species	N	23.88	2287.3	0.130425	3.355	No
Prokaryotic virus	s__Streptococcus phage DCC1738	Species	ARN	330.04	137.38	0.132039	2.285	No
Prokaryotic virus	g__Cimandefvirus	Genus	ARN	202.71	17.77	0.132039	2.267	No
Prokaryotic virus	s__Likavirus caliburn	Species	N	22.63	165.71	0.132039	2.156	No
Prokaryotic virus	g__Gregsiragusavirus	Genus	N	19.46	92.92	0.132039	1.866	No
Prokaryotic virus	g__Acionnavirus	Genus	N	13.55	68.97	0.132039	1.744	No
Prokaryotic virus	s__Acionnavirus monteraybay	Species	N	10.11	51.15	0.132039	1.613	No
Prokaryotic virus	g__Unaquatrovirus	Genus	N	241.46	1807.73	0.135215	3.195	No
Prokaryotic virus	s__Taipeivirus menlow	Species	N	6.74	264.86	0.135215	2.412	No
Prokaryotic virus	s__Agatevirus agate	Species	ARN	465.27	334.15	0.135215	2.118	No
Prokaryotic virus	s__Tequintavirus FFH1	Species	ARN	5767.12	5.45	0.135406	3.761	No
Prokaryotic virus	s__Obolenskvirus AbP2	Species	N	93.59	1844.7	0.135406	3.243	No
Prokaryotic virus	g__Tamkungvirus	Genus	N	9.46	199.66	0.135406	2.279	No
Prokaryotic virus	s__Tamkungvirus ST4	Species	N	6.98	157.56	0.135406	2.178	No
Prokaryotic virus	s__Silviavirus remus	Species	N	3.89	17.26	0.135406	1.126	No
Prokaryotic virus	s__Enterogokushovirus EC6098	Species	N	16764.2	40315.2	0.137472	4.372	No
Prokaryotic virus	f__Guelinviridae	Family	N	211.15	921.51	0.137472	2.851	No
Prokaryotic virus	g__Kojivirus	Genus	N	82	265.87	0.137472	2.265	No
Prokaryotic virus	g__Sepunavirus	Genus	N	19.88	70.35	0.137472	1.703	No
Prokaryotic virus	s__Nitrincola phage 1M3-16	Species	N	31.44	67.58	0.137472	1.558	No
Prokaryotic virus	s__Kumottavirus margaretkali	Species	N	7.2	17.5	0.137472	1.013	No
Prokaryotic virus	g__Cacepaovirus	Genus	N	893.02	3704.37	0.138971	3.449	No
Prokaryotic virus	s__Cacepaovirus simiae	Species	N	692.7	3377.27	0.138971	3.429	No
Prokaryotic virus	g__Pleetrevirus	Genus	N	260.8	1454.89	0.138971	3.077	No
Prokaryotic virus	g__Wizardvirus	Genus	N	236.19	917.65	0.138971	2.833	No
Prokaryotic virus	s__Jouyvirus ev207	Species	N	112.72	725.73	0.138971	2.787	No
Prokaryotic virus	s__Junduvirus copri	Species	N	153.81	613.33	0.138971	2.662	No
Prokaryotic virus	g__Peternellavirus	Genus	N	402.92	708.27	0.138971	2.485	No
Prokaryotic virus	s__Peternellavirus peternella	Species	N	301.48	548.73	0.138971	2.393	No
Prokaryotic virus	s__Freyavirus freya	Species	N	838.04	2425.18	0.139868	3.201	No
Prokaryotic virus	g__Alcyoneusvirus	Genus	N	115.8	1195.56	0.139868	3.033	No
Prokaryotic virus	s__Alcyoneusvirus K641	Species	N	73.88	421.79	0.139868	2.541	No
Prokaryotic virus	s__Haemophilus phage SuMu	Species	N	132.19	300.13	0.139868	2.225	No
Prokaryotic virus	s__Twortvirus twort	Species	N	121.22	250.41	0.139868	2.111	No
Prokaryotic virus	s__Chakrabartyvirus pf16	Species	N	9.89	42.79	0.139868	1.517	No
Prokaryotic virus	s__Cohcovirus hiberniae	Species	ARN	4977.98	929.49	0.140316	3.607	No
Prokaryotic virus	g__Doucettevirus	Genus	N	74.76	633.3	0.140316	2.747	No
Prokaryotic virus	s__Donellivirus gee	Species	N	4611.56	11682.1	0.140465	3.849	No
Prokaryotic virus	f__Schitoviridae	Family	N	1575.87	5738.47	0.140465	3.619	No
Prokaryotic virus	s__Spbetavirus SPbeta	Species	N	1487.81	3841.82	0.140465	3.372	No
Prokaryotic virus	s__Eponavirus epona	Species	N	1686.41	3578.2	0.140465	3.277	No
Prokaryotic virus	s__Mahlunavirus rarus	Species	N	2717.4	3623.57	0.140465	2.957	No
Prokaryotic virus	s__Rockvillevirus phi4J1	Species	N	233.36	532.67	0.140465	2.476	No
Prokaryotic virus	s__Wanderervirus wanderer	Species	N	61.82	283.34	0.140465	2.345	No
Prokaryotic virus	g__Audreyjarvisvirus	Genus	N	384.73	444.33	0.140465	1.775	No
Prokaryotic virus	s__Teubervirus P596	Species	N	273.66	501.16	0.142601	2.357	No
Prokaryotic virus	g__Azorudivirus	Genus	N	8	105.7	0.142601	1.99	No
Prokaryotic virus	s__Azorudivirus SRV	Species	N	6.28	82.42	0.142601	1.882	No
Prokaryotic virus	s__Murrayvirus EC2	Species	N	4.48	13.73	0.142601	0.966	No
Prokaryotic virus	g__Pahexavirus	Genus	ARN	41.13	38.49	0.142601	0.422	No
Prokaryotic virus	g__Nampongvirus	Genus	N	20.37	2546.4	0.143322	3.402	No
Prokaryotic virus	s__Nampongvirus ST79	Species	N	14.29	1948.26	0.143322	3.286	No
Prokaryotic virus	g__Edenvirus	Genus	N	0.76	138.11	0.143322	2.138	No
Prokaryotic virus	s__Kisquinquevirus KS5	Species	N	1.01	81.18	0.143322	1.904	No
Prokaryotic virus	s__Edenvirus eden	Species	N	0.71	75.94	0.143322	1.876	No
Prokaryotic virus	s__Samistivirus mildred21	Species	N	0.9	15.54	0.143322	1.165	No
Prokaryotic virus	s__Vibrio phage PVA1	Species	N	0.63	13.56	0.143322	1.111	No
Prokaryotic virus	g__Carltongylesvirus	Genus	N	1.44	11.05	0.143322	0.983	No
Prokaryotic virus	s__Pseudomonas phage MiCath	Species	N	0.41	3.44	0.143322	0.482	No
Prokaryotic virus	s__Streptococcus phage CHPC642	Species	N	0.21	2.44	0.143322	0.349	No
Prokaryotic virus	g__Cinqassovirus	Genus	ARN	405.8	238.77	0.145519	2.223	No
Prokaryotic virus	g__Purkyvirus	Genus	N	7.26	13.19	0.145519	0.773	No
Prokaryotic virus	s__Purkyvirus purky	Species	N	5.79	9.77	0.145519	0.6	No
Prokaryotic virus	s__Certrevirus phiTE	Species	N	19.64	197.08	0.145991	2.249	No
Prokaryotic virus	g__Salchichonvirus	Genus	N	10.63	59.46	0.145991	1.689	No
Prokaryotic virus	s__Salchichonvirus LP65	Species	N	8.34	54.18	0.145991	1.661	No
Prokaryotic virus	s__Trinifflemingvirus N34	Species	N	2.24	29.7	0.145991	1.439	No
Prokaryotic virus	s__Saikungvirus HK75	Species	ARN	1000.07	0.4	0.146931	3	No
Prokaryotic virus	g__Kafunavirus	Genus	N	0.77	44.75	0.146931	1.643	No
Prokaryotic virus	s__Kafunavirus KF1	Species	N	0.61	29.71	0.146931	1.464	No
Prokaryotic virus	f__Astroviridae	Family	N	10.02	228.35	0.147603	2.339	No
Prokaryotic virus	s__Justusliebigvirus PHB05	Species	N	20.05	100	0.147603	1.903	No
Prokaryotic virus	g__Mamastrovirus	Genus	N	5.94	83.65	0.147603	1.891	No
Prokaryotic virus	s__Mamastrovirus 1	Species	N	4.67	65.39	0.147603	1.783	No
Prokaryotic virus	s__Traversvirus SH2026Stx1	Species	N	3.38	43.4	0.147603	1.602	No
Prokaryotic virus	g__Jiangsuvirus	Genus	N	4.66	17.25	0.147603	1.1	No
Prokaryotic virus	s__Thermus phage phiYS40	Species	N	4.03	16.14	0.147603	1.083	No
Prokaryotic virus	s__Jiangsuvirus pspyzu05	Species	N	3.67	13.65	0.147603	0.999	No
Prokaryotic virus	s__Samistivirus braelyn	Species	N	4.48	4.57	0.147603	0	No
Prokaryotic virus	s__Staphylococcus phage StB27	Species	N	13.5	67.66	0.148503	1.734	No
Prokaryotic virus	g__Tidunavirus	Genus	N	4.88	29.52	0.148503	1.392	No
Prokaryotic virus	s__Tidunavirus pTD1	Species	N	2.78	20.76	0.148503	1.255	No
Prokaryotic virus	s__Kunmingvirus kv4D05	Species	N	36.84	1160.94	0.149388	3.051	No
Prokaryotic virus	g__Unahavirus	Genus	N	146.9	705.5	0.149388	2.747	No
Prokaryotic virus	s__Trinavirus trina	Species	N	25.08	387.46	0.149388	2.559	No
Prokaryotic virus	g__Beograduvirus	Genus	N	1.69	2903.52	0.149711	3.463	No
Prokaryotic virus	f__Mononiviridae	Family	N	0.06	53.12	0.149711	1.725	No
Prokaryotic virus	s__Marthavirus martha	Species	N	0.36	38.99	0.149711	1.587	No
Prokaryotic virus	g__Lumosvirus	Genus	ARN	23.52	3.68	0.149711	1.297	No
Prokaryotic virus	g__Alphamononivirus	Genus	N	0.05	15.01	0.149711	1.175	No
Prokaryotic virus	s__Planidovirus 1	Species	N	0.05	10.58	0.149711	1.022	No
Prokaryotic virus	g__Salvovirus	Genus	N	0.16	8.96	0.149711	0.945	No
Prokaryotic virus	s__Microbacterium phage Franklin22	Species	N	0.04	7.74	0.149711	0.887	No
Prokaryotic virus	g__Kairosalinivirus	Genus	N	1.05	8.3	0.149711	0.86	No
Prokaryotic virus	s__Salvovirus salvo	Species	N	0.11	7.06	0.149711	0.842	No
Prokaryotic virus	s__Psimunavirus psiM2	Species	N	2.11	9.04	0.149711	0.841	No
Prokaryotic virus	g__Catfishvirus	Genus	N	4.96	11.7	0.149711	0.829	No
Prokaryotic virus	s__Kairosalinivirus M31CR412	Species	N	1.02	6.83	0.149711	0.764	No
Prokaryotic virus	s__Catfishvirus catfish	Species	N	2.94	8.42	0.149711	0.739	No
Prokaryotic virus	g__Lentivirus	Genus	N	0.63	3.44	0.149711	0.448	No
Prokaryotic virus	s__Pseudomonas phage BUCT566	Species	N	0.37	2.83	0.149711	0.39	No
Prokaryotic virus	s__Biseptimavirus BU01	Species	N	0.98	3.08	0.149711	0.321	No
Prokaryotic virus	g__Zukovirus	Genus	N	4.67	1860.98	0.153041	3.269	No
Prokaryotic virus	s__Fukuivirus MVDC	Species	N	43.63	252.15	0.153041	2.319	No
Prokaryotic virus	s__Asteriusvirus av121Q	Species	N	49.59	221.11	0.153041	2.234	No
Prokaryotic virus	s__Sherbrookevirus MMP04	Species	N	10.44	177.91	0.153041	2.224	No
Prokaryotic virus	s__Tsarbombavirus BCP78	Species	N	40.19	188.94	0.153041	2.172	No
Prokaryotic virus	s__Methanophagales virus GBV302	Species	N	4.61	24.08	0.153041	1.289	No
Prokaryotic virus	g__Karimacvirus	Genus	N	41.28	58.49	0.153041	1.236	No
Prokaryotic virus	s__Henunavirus hena1	Species	N	3.71	18.81	0.153041	1.179	No
Prokaryotic virus	s__Lactobacillus prophage Lj771	Species	N	123.56	1576.11	0.156413	3.162	No
Prokaryotic virus	s__Phabquatrovirus PHB04	Species	N	25.12	201.51	0.156413	2.246	No
Prokaryotic virus	s__Buchavirus faecalis	Species	N	828.21	1575.79	0.158805	2.874	No
Prokaryotic virus	s__Tsukubavirus OP2	Species	N	11.42	155.05	0.158805	2.157	No
Prokaryotic virus	s__Microbacterium phage Pumpernickel	Species	ARN	310.84	231.23	0.158805	1.901	No
Prokaryotic virus	s__Pagevirus pony	Species	N	48.83	88.31	0.158805	1.596	No
Prokaryotic virus	s__Fibralongavirus QT1	Species	N	63.59	98.21	0.158805	1.539	No
Prokaryotic virus	f__Pervagoviridae	Family	N	285.51	314.58	0.158805	1.463	No
Prokaryotic virus	s__Gregsiragusavirus phi24R	Species	N	0.79	54.77	0.159191	1.732	No
Prokaryotic virus	s__Vibrio phage VpKK5	Species	ARN	45.34	38.53	0.159191	0.833	No
Prokaryotic virus	g__Newforgelanevirus	Genus	N	2.87	6.24	0.159191	0.527	No
Prokaryotic virus	s__Pectobacterium phage MA11	Species	N	2.63	4.48	0.159191	0.268	No
Prokaryotic virus	g__Mydovirus	Genus	N	15.09	251.64	0.159787	2.374	No
Prokaryotic virus	g__Rollinsvirus	Genus	N	10.83	236.87	0.159787	2.354	No
Prokaryotic virus	s__Rollinsvirus ph04	Species	N	8.57	183.76	0.159787	2.243	No
Prokaryotic virus	g__Nanhaivirus	Genus	N	12.38	128.76	0.159787	2.066	No
Prokaryotic virus	g__Nyceiraevirus	Genus	N	29.19	138.57	0.159787	2.039	No
Prokaryotic virus	s__Peduovirus P24C9	Species	N	50.87	615.6	0.160392	2.752	No
Prokaryotic virus	s__Rockefellervirus CNPH82	Species	N	67.32	405.52	0.160392	2.529	No
Prokaryotic virus	g__Iapetusvirus	Genus	ARN	489.45	399.73	0.160392	1.953	No
Prokaryotic virus	g__Cheoctovirus	Genus	N	47.21	395.8	0.161341	2.542	No
Prokaryotic virus	g__Twortvirus	Genus	N	159.25	357.24	0.161341	2.297	No
Prokaryotic virus	s__Bertelyvirus BL9	Species	N	39.15	126.91	0.161341	1.943	No
Prokaryotic virus	g__Yangvirus	Genus	N	102.29	5784.65	0.161815	3.755	No
Prokaryotic virus	f__Duneviridae	Family	N	3851.56	8298.94	0.161815	3.648	No
Prokaryotic virus	s__Mushuvirus mushu	Species	N	215.81	2871.5	0.161815	3.424	No
Prokaryotic virus	g__Lahndsivirus	Genus	N	558.19	2734.03	0.161815	3.338	No
Prokaryotic virus	s__Coventryvirus SP441	Species	N	421.65	1173.33	0.161815	2.876	No
Prokaryotic virus	s__Freyavirus danklef	Species	N	210.36	941.41	0.161815	2.864	No
Prokaryotic virus	s__Bacillus phage J5a	Species	N	67.55	329.92	0.161815	2.419	No
Prokaryotic virus	f__Suoliviridae	Family	N	140114	291788	0.161972	5.181	No
Prokaryotic virus	g__Spbetavirus	Genus	N	1960.2	5221.64	0.161972	3.513	No
Prokaryotic virus	g__Leefvirus	Genus	ARN	3074.17	1370.87	0.161972	3.231	No
Prokaryotic virus	s__Clostridium phage c-st	Species	N	3800.06	5334.59	0.161972	3.186	No
Prokaryotic virus	s__Leicestervirus CD382	Species	N	184.3	1132.98	0.161972	2.977	No
Prokaryotic virus	s__Fernvirus PBL1c	Species	ARN	409.43	3.93	0.165465	2.608	No
Prokaryotic virus	g__Ceetrepovirus	Genus	ARN	158.86	32.72	0.165465	2.101	No
Prokaryotic virus	s__Bastillevirus hoodyT	Species	N	6.25	76.43	0.165465	1.846	No
Prokaryotic virus	s__Pseudomonas phage PAJU2	Species	N	14.39	66.27	0.165465	1.715	No
Prokaryotic virus	g__Simpcentumvirus	Genus	N	5.01	35.19	0.165465	1.48	No
Prokaryotic virus	s__Simpcentumvirus Smp131	Species	N	4.31	27.52	0.165465	1.366	No
Prokaryotic virus	s__Kayeltresvirus KL3	Species	N	71.56	587.12	0.167914	2.712	No
Prokaryotic virus	s__Microviridae Fen7940_21	Species	ARN	9938.08	0	0.168078	3.997	No
Prokaryotic virus	s__Minhovirus IME199	Species	ARN	2941.77	0	0.168078	3.469	No
Prokaryotic virus	s__Microbacterium phage Margaery	Species	N	0	2857.76	0.168078	3.456	No
Prokaryotic virus	s__Tequintavirus APCEc03	Species	ARN	2247.4	0	0.168078	3.352	No
Prokaryotic virus	s__Tequintavirus SSP1	Species	ARN	1852	0	0.168078	3.268	No
Prokaryotic virus	s__Xanthomonas phage Suba	Species	ARN	1308.77	0	0.168078	3.117	No
Prokaryotic virus	g__Shuimuvirus	Genus	N	0	1228.44	0.168078	3.089	No
Prokaryotic virus	s__Tequintavirus L6jm	Species	ARN	952.2	0	0.168078	2.979	No
Prokaryotic virus	s__Saikungvirus HK633	Species	ARN	892.95	0	0.168078	2.951	No
Prokaryotic virus	s__Shuimuvirus IME207	Species	N	0	662.93	0.168078	2.821	No
Prokaryotic virus	s__Tequintavirus NBEco002	Species	ARN	637.56	0	0.168078	2.805	No
Prokaryotic virus	s__Tequintavirus HdH2	Species	ARN	597.19	0	0.168078	2.776	No
Prokaryotic virus	g__Foxborovirus	Genus	ARN	575.31	0	0.168078	2.76	No
Prokaryotic virus	s__Tequintavirus NBEco001	Species	ARN	416.86	0	0.168078	2.62	No
Prokaryotic virus	s__Tequintavirus NBSal003	Species	ARN	399.15	0	0.168078	2.601	No
Prokaryotic virus	f__Medioniviridae	Family	N	0	398.35	0.168078	2.6	No
Prokaryotic virus	s__Erwinia phage vB_EamM_ChrisDB	Species	ARN	366.03	0	0.168078	2.564	No
Prokaryotic virus	s__Skunavirus P656	Species	ARN	255.37	0	0.168078	2.407	No
Prokaryotic virus	g__Pipefishvirus	Genus	N	0	233.77	0.168078	2.369	No
Prokaryotic virus	s__Streptococcus phage P7154	Species	N	0	186.42	0.168078	2.27	No
Prokaryotic virus	s__Pipefishvirus bernardo	Species	N	0	183.9	0.168078	2.265	No
Prokaryotic virus	s__Klebsiella virus Miro	Species	N	0	157.55	0.168078	2.197	No
Prokaryotic virus	s__Phobosvirus phobos	Species	N	0	141.08	0.168078	2.149	No
Prokaryotic virus	s__Klebsiella phage VLCpiS13f	Species	N	0	112.45	0.168078	2.051	No
Prokaryotic virus	g__Bolenivirus	Genus	N	0	110.18	0.168078	2.042	No
Prokaryotic virus	g__Demosthenesvirus	Genus	N	0	108.23	0.168078	2.034	No
Prokaryotic virus	g__Fairfaxidumvirus	Genus	ARN	107.53	0	0.168078	2.032	No
Prokaryotic virus	s__Botrylloides leachii nidovirus	Species	N	0	76.47	0.168078	1.883	No
Prokaryotic virus	g__Refugevirus	Genus	N	0	74.04	0.168078	1.869	No
Prokaryotic virus	s__Demosthenesvirus demosthenes	Species	N	0	73.26	0.168078	1.865	No
Prokaryotic virus	s__Refugevirus darthphader	Species	N	0	63.71	0.168078	1.804	No
Prokaryotic virus	s__Fairfaxidumvirus toast	Species	ARN	56.51	0	0.168078	1.752	No
Prokaryotic virus	g__Moonvirus	Genus	N	0	52.84	0.168078	1.723	No
Prokaryotic virus	s__Kayfunavirus CR44b	Species	ARN	46.58	0	0.168078	1.668	No
Prokaryotic virus	s__Copernicusvirus Efmus1	Species	N	0	31.54	0.168078	1.499	No
Prokaryotic virus	g__Koutsourovirus	Genus	ARN	24.53	0	0.168078	1.39	No
Prokaryotic virus	s__Claudivirus stitch	Species	ARN	23.4	0	0.168078	1.369	No
Prokaryotic virus	g__Leonardvirus	Genus	ARN	20.76	0	0.168078	1.317	No
Prokaryotic virus	s__Webervirus PKP126	Species	ARN	18.78	0	0.168078	1.274	No
Prokaryotic virus	g__Shizishanvirus	Genus	N	0	16.18	0.168078	1.209	No
Prokaryotic virus	s__Tigrvirus phiE094	Species	N	0	16.18	0.168078	1.209	No
Prokaryotic virus	s__Koutsourovirus KDA1	Species	ARN	14.63	0	0.168078	1.165	No
Prokaryotic virus	s__Nymphadoravirus zirinka	Species	N	0	12.65	0.168078	1.102	No
Prokaryotic virus	g__Eiauvirus	Genus	N	0	12.61	0.168078	1.101	No
Prokaryotic virus	s__Acinetobacter phage vB_AbaM_phiAbaA1	Species	ARN	12.43	0	0.168078	1.095	No
Prokaryotic virus	s__Ludhianavirus LAh10	Species	ARN	12.33	0	0.168078	1.091	No
Prokaryotic virus	g__Arequatrovirus	Genus	N	0	10.37	0.168078	1.016	No
Prokaryotic virus	s__Shizishanvirus phCDa	Species	N	0	10.32	0.168078	1.014	No
Prokaryotic virus	s__Slopekvirus pht4A	Species	N	0	10.25	0.168078	1.011	No
Prokaryotic virus	s__Escherichia phage vB_EcoP-ZQ2	Species	N	0	10.03	0.168078	1.002	No
Prokaryotic virus	s__Mycobacterium phage HufflyPuff	Species	N	0	9.92	0.168078	0.996	No
Prokaryotic virus	s__Mycobacterium virus Wee	Species	N	0	9.84	0.168078	0.993	No
Prokaryotic virus	g__Eyrevirus	Genus	N	0	9.55	0.168078	0.98	No
Prokaryotic virus	s__Eiauvirus eiAU	Species	N	0	9.46	0.168078	0.976	No
Prokaryotic virus	s__Sweet potato badnavirus B	Species	N	0	9.35	0.168078	0.971	No
Prokaryotic virus	s__Reyvirus rey	Species	N	0	8.09	0.168078	0.908	No
Prokaryotic virus	s__Tegunavirus r1rt	Species	N	0	7.8	0.168078	0.892	No
Prokaryotic virus	s__Phietavirus ETA	Species	N	0	6.9	0.168078	0.839	No
Prokaryotic virus	s__Gruunavirus turuncu	Species	N	0	6.73	0.168078	0.828	No
Prokaryotic virus	s__Dubowvirus SAP26	Species	ARN	6.57	0	0.168078	0.817	No
Prokaryotic virus	s__Mycobacterium phage Wanda	Species	N	0	6.47	0.168078	0.811	No
Prokaryotic virus	s__Rogunavirus rogue1	Species	N	0	6.37	0.168078	0.804	No
Prokaryotic virus	s__Mooglevirus Sf14	Species	ARN	6.12	0	0.168078	0.787	No
Prokaryotic virus	g__Epsilonretrovirus	Genus	N	0	5.86	0.168078	0.768	No
Prokaryotic virus	g__Sixamavirus	Genus	N	0	5.82	0.168078	0.765	No
Prokaryotic virus	g__Soymovirus	Genus	N	0	5.71	0.168078	0.757	No
Prokaryotic virus	g__Foussvirus	Genus	N	0	5.7	0.168078	0.756	No
Prokaryotic virus	s__Eyrevirus eyre	Species	N	0	5.66	0.168078	0.753	No
Prokaryotic virus	g__Veewebvirus	Genus	ARN	5.27	0	0.168078	0.722	No
Prokaryotic virus	s__Microbacterium phage Teamocil	Species	N	0	5.25	0.168078	0.72	No
Prokaryotic virus	s__Pseudomonas phage PaoP5	Species	ARN	5.22	0	0.168078	0.718	No
Prokaryotic virus	g__Affertcholeramvirus	Genus	N	0	5.12	0.168078	0.709	No
Prokaryotic virus	s__Aptresvirus mana	Species	N	0	5.09	0.168078	0.707	No
Prokaryotic virus	s__Arthrobacter phage Tbone	Species	N	0	5.06	0.168078	0.704	No
Prokaryotic virus	s__Salmonella phage NBSal006	Species	N	0	4.8	0.168078	0.681	No
Prokaryotic virus	s__Xanthomonas phage Langgrundblatt1	Species	N	0	4.8	0.168078	0.681	No
Prokaryotic virus	s__Pahexavirus P104A	Species	N	0	4.68	0.168078	0.67	No
Prokaryotic virus	s__Taipeivirus may	Species	ARN	4.61	0	0.168078	0.663	No
Prokaryotic virus	s__Walleye epidermal hyperplasia virus 1	Species	N	0	4.59	0.168078	0.662	No
Prokaryotic virus	s__Moazamivirus SE131	Species	N	0	4.4	0.168078	0.643	No
Prokaryotic virus	s__Water chestnut soymovirus 1	Species	N	0	4.34	0.168078	0.638	No
Prokaryotic virus	g__Dioscovirus	Genus	N	0	4.28	0.168078	0.632	No
Prokaryotic virus	s__Pseudomonas phage KP1	Species	ARN	4.26	0	0.168078	0.629	No
Prokaryotic virus	s__Veewebvirus vwb	Species	ARN	4.15	0	0.168078	0.618	No
Prokaryotic virus	g__Zurivirus	Genus	N	0	4.13	0.168078	0.616	No
Prokaryotic virus	s__Sixamavirus sixama	Species	N	0	4.08	0.168078	0.611	No
Prokaryotic virus	s__Affertcholeramvirus CTXphi	Species	N	0	4.01	0.168078	0.603	No
Prokaryotic virus	s__Coventryvirus SN8	Species	N	0	3.71	0.168078	0.569	No
Prokaryotic virus	s__Nankokuvirus G1	Species	ARN	3.6	0	0.168078	0.556	No
Prokaryotic virus	s__Dioscovirus dioscoreae	Species	N	0	3.54	0.168078	0.549	No
Prokaryotic virus	s__Caulimovirus minutangelicae	Species	N	0	3.48	0.168078	0.542	No
Prokaryotic virus	s__Pecentumvirus LMSP25	Species	N	0	3.37	0.168078	0.528	No
Prokaryotic virus	s__Badnavirus venabougainvilleae	Species	N	0	3.34	0.168078	0.523	No
Prokaryotic virus	g__Tungrovirus	Genus	N	0	3.25	0.168078	0.512	No
Prokaryotic virus	s__Foussvirus S46C10	Species	N	0	3.19	0.168078	0.504	No
Prokaryotic virus	s__Traversvirus F451	Species	ARN	3.16	0	0.168078	0.5	No
Prokaryotic virus	s__Peeveelvirus pv13	Species	ARN	3.14	0	0.168078	0.497	No
Prokaryotic virus	g__Neferthenavirus	Genus	ARN	3.12	0	0.168078	0.494	No
Prokaryotic virus	s__Pseudomonas phage vB_Paer_Ps12	Species	ARN	2.97	0	0.168078	0.473	No
Prokaryotic virus	s__Brizovirus rhodeisland01	Species	N	0	2.93	0.168078	0.467	No
Prokaryotic virus	s__Skunavirus CHPC362	Species	ARN	2.92	0	0.168078	0.465	No
Prokaryotic virus	s__Zurivirus zuri	Species	N	0	2.9	0.168078	0.462	No
Prokaryotic virus	s__Enterococcus phage MDA1	Species	ARN	2.85	0	0.168078	0.455	No
Prokaryotic virus	s__Acinetobacter phage Ac42	Species	N	0	2.84	0.168078	0.454	No
Prokaryotic virus	s__Badnavirus necrozamiae	Species	N	0	2.81	0.168078	0.449	No
Prokaryotic virus	g__Friunavirus	Genus	ARN	2.81	0	0.168078	0.448	No
Prokaryotic virus	s__Klebsiella phage VLCpiS13c	Species	ARN	2.75	0	0.168078	0.439	No
Prokaryotic virus	s__Skunavirus sv10W18	Species	N	0	2.72	0.168078	0.435	No
Prokaryotic virus	s__Badnavirus tessellotheobromae	Species	N	0	2.57	0.168078	0.411	No
Prokaryotic virus	s__Claudivirus Goe4	Species	ARN	2.47	0	0.168078	0.393	No
Prokaryotic virus	s__Titanvirus rctitan	Species	N	0	2.47	0.168078	0.393	No
Prokaryotic virus	s__Escherichia phage phi G17	Species	N	0	2.45	0.168078	0.389	No
Prokaryotic virus	s__Streptococcus phage CHPC1027	Species	ARN	2.39	0	0.168078	0.379	No
Prokaryotic virus	s__Brussowvirus bv2972	Species	ARN	2.38	0	0.168078	0.377	No
Prokaryotic virus	s__Neferthenavirus neferthena	Species	ARN	2.36	0	0.168078	0.373	No
Prokaryotic virus	s__Escherichia phage Paul	Species	ARN	2.3	0	0.168078	0.361	No
Prokaryotic virus	s__Streptomyces virus Yaboi	Species	N	0	2.27	0.168078	0.356	No
Prokaryotic virus	s__Badnavirus venatheobromae	Species	N	0	2.22	0.168078	0.347	No
Prokaryotic virus	g__Ericdabvirus	Genus	N	0	2.22	0.168078	0.346	No
Prokaryotic virus	s__Caulimovirus glycinis	Species	N	0	2.21	0.168078	0.344	No
Prokaryotic virus	s__Camvirus alsaber	Species	N	0	2.2	0.168078	0.342	No
Prokaryotic virus	s__Pakpunavirus CAb1	Species	N	0	2.19	0.168078	0.339	No
Prokaryotic virus	g__Xaviavirus	Genus	ARN	2.1	0	0.168078	0.323	No
Prokaryotic virus	s__Gordonia phage ChisanaKitsune	Species	N	0	2.07	0.168078	0.317	No
Prokaryotic virus	s__Streptococcus phage CHPC875	Species	ARN	2.05	0	0.168078	0.311	No
Prokaryotic virus	g__Wolominvirus	Genus	N	0	2	0.168078	0.3	No
Prokaryotic virus	s__Lumosvirus lolly9	Species	ARN	1.98	0	0.168078	0.297	No
Prokaryotic virus	g__Kuleanavirus	Genus	N	0	1.94	0.168078	0.289	No
Prokaryotic virus	s__Friunavirus AB1	Species	ARN	1.94	0	0.168078	0.288	No
Prokaryotic virus	s__Streptococcus phage M102AD	Species	ARN	1.94	0	0.168078	0.288	No
Prokaryotic virus	s__Peeveelvirus SA780ruMSSAST101	Species	ARN	1.94	0	0.168078	0.287	No
Prokaryotic virus	s__Kratiovirus collard	Species	N	0	1.92	0.168078	0.283	No
Prokaryotic virus	s__Seunavirus 4MG	Species	N	0	1.92	0.168078	0.282	No
Prokaryotic virus	s__Tungrovirus agapanthi	Species	N	0	1.86	0.168078	0.269	No
Prokaryotic virus	s__Streptococcus phage P7573	Species	N	0	1.85	0.168078	0.267	No
Prokaryotic virus	s__Pakpunavirus PA10	Species	ARN	1.76	0	0.168078	0.245	No
Prokaryotic virus	s__Rogunavirus C119	Species	N	0	1.74	0.168078	0.24	No
Prokaryotic virus	s__Skunavirus sv193	Species	N	0	1.7	0.168078	0.231	No
Prokaryotic virus	s__Samistivirus paradiddles	Species	N	0	1.7	0.168078	0.23	No
Prokaryotic virus	s__Vicosavirus NV1	Species	N	0	1.66	0.168078	0.221	No
Prokaryotic virus	s__Pseudomonas phage PaZq-1	Species	N	0	1.63	0.168078	0.213	No
Prokaryotic virus	s__Caulimovirus maculatractylodei	Species	N	0	1.63	0.168078	0.212	No
Prokaryotic virus	g__Kelmasvirus	Genus	N	0	1.62	0.168078	0.21	No
Prokaryotic virus	g__Terapinvirus	Genus	ARN	1.61	0	0.168078	0.207	No
Prokaryotic virus	s__Pseudomonas phage Spike	Species	N	0	1.59	0.168078	0.202	No
Prokaryotic virus	s__Xaviavirus xavia	Species	ARN	1.58	0	0.168078	0.2	No
Prokaryotic virus	s__Wolominvirus OH	Species	N	0	1.56	0.168078	0.193	No
Prokaryotic virus	s__Cucumis melo alphaendornavirus	Species	ARN	1.55	0	0.168078	0.191	No
Prokaryotic virus	s__Badnavirus alphacolocalasiae	Species	N	0	1.54	0.168078	0.187	No
Prokaryotic virus	s__Ghunavirus Psa17	Species	ARN	1.53	0	0.168078	0.186	No
Prokaryotic virus	s__Puma lentivirus	Species	N	0	1.48	0.168078	0.171	No
Prokaryotic virus	s__Pahsextavirus pAh6C	Species	N	0	1.47	0.168078	0.168	No
Prokaryotic virus	s__Streptomyces virus LukeCage	Species	N	0	1.47	0.168078	0.168	No
Prokaryotic virus	s__Przondovirus kpssk3	Species	N	0	1.45	0.168078	0.16	No
Prokaryotic virus	s__Chlamydia phage 4	Species	N	0	1.42	0.168078	0.153	No
Prokaryotic virus	s__Ericdabvirus ericdab	Species	N	0	1.41	0.168078	0.149	No
Prokaryotic virus	s__Arthrobacter phage DevitoJr	Species	N	0	1.39	0.168078	0.144	No
Prokaryotic virus	s__Streptococcus phage P7952	Species	N	0	1.39	0.168078	0.142	No
Prokaryotic virus	g__Infulavirus	Genus	ARN	1.38	0	0.168078	0.141	No
Prokaryotic virus	g__Phimunavirus	Genus	N	0	1.3	0.168078	0.113	No
Prokaryotic virus	s__Chivirus SeWh1	Species	N	0	1.29	0.168078	0.112	No
Prokaryotic virus	s__Kelmasvirus RSB2	Species	N	0	1.3	0.168078	0.112	No
Prokaryotic virus	f__Mitoviridae	Family	N	0	1.27	0.168078	0.104	No
Prokaryotic virus	s__Infulavirus If1	Species	ARN	1.16	0	0.168078	0.063	No
Prokaryotic virus	g__Dolusvirus	Genus	N	0	1.14	0.168078	0.056	No
Prokaryotic virus	s__Smoothievirus clubL	Species	ARN	1.14	0	0.168078	0.056	No
Prokaryotic virus	g__Ruflodivirus	Genus	N	0	1.1	0.168078	0.041	No
Prokaryotic virus	s__Phietavirus UPMK2	Species	N	0	1.1	0.168078	0.041	No
Prokaryotic virus	s__Badnavirus tessellocastaneae	Species	N	0	1.08	0.168078	0.032	No
Prokaryotic virus	s__Cavemovirus deltaepiphylli	Species	N	0	1.07	0.168078	0.031	No
Prokaryotic virus	s__Lillamyvirus stinky	Species	N	0	1.06	0.168078	0.027	No
Prokaryotic virus	s__Kuleanavirus kuleana	Species	N	0	1.05	0.168078	0.022	No
Prokaryotic virus	g__Sagamiharavirus	Genus	ARN	1	0	0.168078	0.001	No
Prokaryotic virus	f__Verdandiviridae	Family	N	0	0.81	0.168078	0	No
Prokaryotic virus	g__Acadianvirus	Genus	N	0	1	0.168078	0	No
Prokaryotic virus	g__Charybdisvirus	Genus	ARN	0.94	0	0.168078	0	No
Prokaryotic virus	g__Duamitovirus	Genus	N	0	0.5	0.168078	0	No
Prokaryotic virus	g__Gimaduovirus	Genus	N	0	0.74	0.168078	0	No
Prokaryotic virus	g__Gorganvirus	Genus	N	0	0.7	0.168078	0	No
Prokaryotic virus	g__Higashivirus	Genus	ARN	0.91	0	0.168078	0	No
Prokaryotic virus	g__Kokobelvirus	Genus	N	0	0.48	0.168078	0	No
Prokaryotic virus	g__Phistoryvirus	Genus	N	0	0.53	0.168078	0	No
Prokaryotic virus	s__Acadianvirus baee	Species	N	0	0.83	0.168078	0	No
Prokaryotic virus	s__Badnavirus maculacommelinae	Species	N	0	0.53	0.168078	0	No
Prokaryotic virus	s__Badnavirus volubetulae	Species	N	0	0.82	0.168078	0	No
Prokaryotic virus	s__Brussowvirus ALQ132	Species	ARN	0.21	0	0.168078	0	No
Prokaryotic virus	s__Charybdisvirus scam3	Species	ARN	0.88	0	0.168078	0	No
Prokaryotic virus	s__Cheoctovirus fancypants	Species	N	0	0.39	0.168078	0	No
Prokaryotic virus	s__Coventryvirus SP276	Species	N	0	0.97	0.168078	0	No
Prokaryotic virus	s__Dolusvirus shimokitaense	Species	N	0	0.62	0.168078	0	No
Prokaryotic virus	s__Duamitovirus soch1	Species	N	0	0.34	0.168078	0	No
Prokaryotic virus	s__Eganvirus PsP3	Species	N	0	0.84	0.168078	0	No
Prokaryotic virus	s__Elemovirus elemoB	Species	N	0	0.2	0.168078	0	No
Prokaryotic virus	s__Epseptimavirus S114	Species	ARN	0.49	0	0.168078	0	No
Prokaryotic virus	s__Erskinevirus asesino	Species	N	0	0.15	0.168078	0	No
Prokaryotic virus	s__Escherichia phage PaulFeyerabend	Species	N	0	0.12	0.168078	0	No
Prokaryotic virus	s__Fishburnevirus jung	Species	N	0	0.37	0.168078	0	No
Prokaryotic virus	s__Fromanvirus saintus	Species	N	0	0.16	0.168078	0	No
Prokaryotic virus	s__Gimaduovirus GMA2	Species	N	0	0.46	0.168078	0	No
Prokaryotic virus	s__Gordonia virus Lennon	Species	ARN	0.07	0	0.168078	0	No
Prokaryotic virus	s__Gorganvirus isfahan	Species	N	0	0.48	0.168078	0	No
Prokaryotic virus	s__Higashivirus RSB1	Species	ARN	0.3	0	0.168078	0	No
Prokaryotic virus	s__Iggyvirus iggy	Species	ARN	0.69	0	0.168078	0	No
Prokaryotic virus	s__Klebsiella phage pKp383	Species	ARN	0.99	0	0.168078	0	No
Prokaryotic virus	s__Kokobelvirus kokobel1	Species	N	0	0.34	0.168078	0	No
Prokaryotic virus	s__Liefievirus paito	Species	N	0	0.39	0.168078	0	No
Prokaryotic virus	s__Minipunavirus MmP1	Species	N	0	0.39	0.168078	0	No
Prokaryotic virus	s__Mycobacterium phage ArcherNM	Species	ARN	0.3	0	0.168078	0	No
Prokaryotic virus	s__Nocardia phage NBR1	Species	ARN	0.35	0	0.168078	0	No
Prokaryotic virus	s__Pahexavirus P1001	Species	N	0	0.39	0.168078	0	No
Prokaryotic virus	s__Pahexavirus PHL301M00	Species	N	0	0.52	0.168078	0	No
Prokaryotic virus	s__Pakpunavirus MK	Species	N	0	0.54	0.168078	0	No
Prokaryotic virus	s__Peduovirus YPM46	Species	ARN	0.1	0	0.168078	0	No
Prokaryotic virus	s__Phayoncevirus phayonce	Species	ARN	0.36	0	0.168078	0	No
Prokaryotic virus	s__Phistoryvirus phistory	Species	N	0	0.44	0.168078	0	No
Prokaryotic virus	s__Privateervirus privateer	Species	N	0	0.64	0.168078	0	No
Prokaryotic virus	s__Pseudomonas phage Ps59	Species	ARN	0.11	0	0.168078	0	No
Prokaryotic virus	s__Pukovnikvirus ironman	Species	N	0	0.75	0.168078	0	No
Prokaryotic virus	s__Rhodoferax phage P26218	Species	ARN	0.89	0	0.168078	0	No
Prokaryotic virus	s__Ruflodivirus deformatiorudbeckiae	Species	N	0	0.88	0.168078	0	No
Prokaryotic virus	s__Sagamiharavirus PP	Species	ARN	0.83	0	0.168078	0	No
Prokaryotic virus	s__Salmonella phage LPSE1	Species	ARN	0.93	0	0.168078	0	No
Prokaryotic virus	s__Salmonella phage Shemara	Species	N	0	0.59	0.168078	0	No
Prokaryotic virus	s__Skunavirus i0139	Species	N	0	0.41	0.168078	0	No
Prokaryotic virus	s__Streptococcus phage CHPC1033	Species	ARN	0.74	0	0.168078	0	No
Prokaryotic virus	s__Streptococcus phage CHPC1091	Species	N	0	0.17	0.168078	0	No
Prokaryotic virus	s__Streptococcus phage D1024	Species	N	0	0.46	0.168078	0	No
Prokaryotic virus	s__Synechococcus phage S-CBP1	Species	N	0	0.24	0.168078	0	No
Prokaryotic virus	s__Tequatrovirus T4	Species	N	0	0.28	0.168078	0	No
Prokaryotic virus	s__Teseptimavirus HZP2	Species	N	0	0.93	0.168078	0	No
Prokaryotic virus	s__Tungrovirus oryzae	Species	N	0	0.74	0.168078	0	No
Prokaryotic virus	s__Unaquatrovirus Ln7	Species	N	0	0.22	0.168078	0	No
Prokaryotic virus	s__Vedamuthuvirus vv62503	Species	ARN	0.13	0	0.168078	0	No
Prokaryotic virus	s__Vibrio phage helene 12B3	Species	N	14.25	247.19	0.169183	2.367	No
Prokaryotic virus	s__Tigunavirus TG1	Species	N	0.06	66.85	0.169183	1.825	No
Prokaryotic virus	s__Streptococcus phage CHPC1282	Species	N	0.77	58.05	0.169183	1.758	No
Prokaryotic virus	s__Klebsiella phage VLCpiS11a	Species	ARN	37.72	1.26	0.169183	1.562	No
Prokaryotic virus	g__Gamtrevirus	Genus	N	7.24	39.39	0.169183	1.507	No
Prokaryotic virus	f__Retroviridae	Family	N	5.71	33.62	0.169183	1.446	No
Prokaryotic virus	g__Mcgonagallvirus	Genus	N	3.09	11.37	0.169183	0.918	No
Prokaryotic virus	s__Slopekvirus matisse	Species	N	1.07	7.36	0.169183	0.798	No
Prokaryotic virus	s__Halovirus HCTV-5	Species	N	2.54	5.22	0.169183	0.428	No
Prokaryotic virus	s__Ferozepurvirus pAEv1810	Species	N	7.05	54.88	0.169731	1.68	No
Prokaryotic virus	s__Microbacterium phage Jayden	Species	N	5.51	9.89	0.169731	0.642	No
Prokaryotic virus	s__Arthrobacter phage Whytu	Species	N	6.21	12.5	0.171707	0.798	No
Prokaryotic virus	s__Tetraselmis viridis virus S20	Species	N	2.85	6.8	0.171707	0.597	No
Prokaryotic virus	s__Firehammervirus CPt10	Species	N	326.76	329.88	0.171707	0.494	No
Prokaryotic virus	s__Lightbulbvirus Cba41	Species	ARN	2738.22	283.35	0.171997	3.39	No
Prokaryotic virus	g__Taipeivirus	Genus	N	22.29	413.39	0.171997	2.592	No
Prokaryotic virus	g__Nezavisimistyvirus	Genus	N	1.71	252.88	0.172158	2.4	No
Prokaryotic virus	s__Stenotrophomonas phage vB_SmaS-AXL_3	Species	ARN	35.51	0.59	0.172158	1.543	No
Prokaryotic virus	s__Corynebacterium virus Zion	Species	ARN	25.66	2.79	0.172158	1.359	No
Prokaryotic virus	s__Cheoctovirus supergrey	Species	N	0.49	14.23	0.172158	1.138	No
Prokaryotic virus	s__Mycobacterium virus Wildcat	Species	N	3.15	13.51	0.172158	1.015	No
Prokaryotic virus	f__Metaviridae	Family	N	22.66	337.8	0.17221	2.499	No
Prokaryotic virus	s__Rhodococcus phage E3	Species	N	4.27	181.27	0.17221	2.248	No
Prokaryotic virus	g__Andhravirus	Genus	ARN	23.38	1.55	0.17221	1.339	No
Prokaryotic virus	g__Richievirus	Genus	N	1.58	16.81	0.17221	1.183	No
Prokaryotic virus	g__Jerseyvirus	Genus	N	16.66	943	0.176491	2.967	No
Prokaryotic virus	g__Bernalvirus	Genus	N	15.6	818.67	0.176491	2.905	No
Prokaryotic virus	g__Ravarandavirus	Genus	N	45.49	451.14	0.176491	2.608	No
Prokaryotic virus	s__Arthrobacter phage Niktson	Species	N	2.31	270.85	0.176491	2.429	No
Prokaryotic virus	g__Tsarbombavirus	Genus	N	88.47	304.5	0.176491	2.335	No
Prokaryotic virus	s__Andromedavirus eoghan	Species	N	11.9	75.44	0.176491	1.803	No
Prokaryotic virus	s__Nitunavirus NIT1	Species	N	10.87	40.46	0.176491	1.471	No
Prokaryotic virus	s__Brussowvirus CHPC869	Species	N	58.37	70.63	0.176491	1.089	No
Prokaryotic virus	s__Microbacterium phage OscarSo	Species	ARN	437.49	1.24	0.179854	2.64	No
Prokaryotic virus	s__Salasvirus phi29	Species	N	47.24	88.96	0.179854	1.62	No
Prokaryotic virus	s__Arthrobacter phage DrSierra	Species	N	2.15	29.91	0.179854	1.444	No
Prokaryotic virus	s__Vedamuthuvirus P1045	Species	N	16.83	37.2	0.179854	1.309	No
Prokaryotic virus	s__Xuanwuvirus xv503458	Species	ARN	12.24	2.39	0.179854	0.993	No
Prokaryotic virus	s__Saphexavirus VD13	Species	ARN	6.05	0.18	0.179854	0.769	No
Prokaryotic virus	g__Turbidovirus	Genus	ARN	10.04	4.56	0.179854	0.739	No
Prokaryotic virus	s__Microbacterium phage Cinna	Species	N	1.7	4.99	0.179854	0.517	No
Prokaryotic virus	s__Staphylococcus phage TEM123	Species	ARN	2.97	1.51	0.179854	0.164	No
Prokaryotic virus	g__Phabquatrovirus	Genus	N	32.43	312.01	0.18004	2.447	No
Prokaryotic virus	g__Pleeduovirus	Genus	N	33.03	116.27	0.18004	1.92	No
Prokaryotic virus	s__Pleeduovirus PLE2	Species	N	24.06	89.93	0.18004	1.819	No
Prokaryotic virus	g__Tsukubavirus	Genus	N	20.64	273.78	0.182553	2.403	No
Prokaryotic virus	s__Coventryvirus SP120	Species	N	11.17	94.7	0.182553	1.922	No
Prokaryotic virus	s__Vedamuthuvirus Q33	Species	ARN	128.22	60.26	0.182553	1.832	No
Prokaryotic virus	s__Ralstonia phage RS138	Species	N	1.38	5.12	0.182635	0.573	No
Prokaryotic virus	g__Andromedavirus	Genus	ARN	3646.68	737.8	0.184219	3.464	No
Prokaryotic virus	s__Haemophilus phage Aaphi23	Species	N	29.67	135.52	0.184219	2.025	No
Prokaryotic virus	s__Iapetusvirus EaH1	Species	ARN	382.98	305.7	0.184219	1.888	No
Prokaryotic virus	s__Nitunavirus SPG24	Species	N	54.12	93.99	0.184219	1.601	No
Prokaryotic virus	g__Sextaecvirus	Genus	ARN	90.69	79.04	0.184219	1.067	No
Prokaryotic virus	s__Cellulophaga phage phiSM	Species	N	20.24	437.92	0.184281	2.621	No
Prokaryotic virus	s__Pecentumvirus LMTA148	Species	N	7.56	288.22	0.184281	2.448	No
Prokaryotic virus	g__Ripduovirus	Genus	N	13.05	95.23	0.184281	1.915	No
Prokaryotic virus	s__Nyceiraevirus nyceirae	Species	N	25.09	107.03	0.184281	1.913	No
Prokaryotic virus	s__Shewanella sp. phage 3/49	Species	N	4.95	75.5	0.184281	1.849	No
Prokaryotic virus	s__Nanhaivirus D5C	Species	N	9.23	76.02	0.184281	1.825	No
Prokaryotic virus	s__Ripduovirus RP12	Species	N	9.59	75.41	0.184281	1.818	No
Prokaryotic virus	s__Lebriduvirus gastrointestinalis	Species	N	507.52	1904.22	0.185214	3.145	No
Prokaryotic virus	s__Bacillus phage FADO	Species	N	559.71	1664.01	0.185214	3.043	No
Prokaryotic virus	s__Pippivirus lotta	Species	N	252.74	457.71	0.185214	2.312	No
Prokaryotic virus	s__Clostridium phage phi8074-B1	Species	N	56.11	188.91	0.185214	2.123	No
Prokaryotic virus	s__Rauchvirus BPP1	Species	N	504.25	562.4	0.185214	1.765	No
Prokaryotic virus	f__Forsetiviridae	Family	N	2406.43	15241.5	0.185711	4.108	No
Prokaryotic virus	g__Freyavirus	Genus	N	1348.14	4630.26	0.185711	3.516	No
Prokaryotic virus	f__Pootjesviridae	Family	N	437.7	2709.71	0.185711	3.356	No
Prokaryotic virus	s__Pamirivirus faecium	Species	ARN	9408.61	7812.18	0.185711	3.203	No
Prokaryotic virus	s__Haetaevirus PBC2	Species	N	228.31	467.23	0.185711	2.378	No
Prokaryotic virus	s__Streptococcus phage 315.2	Species	N	55.22	156.78	0.185711	2.007	No
Prokaryotic virus	g__Donellivirus	Genus	N	6119.07	15606	0.185877	3.977	No
Prokaryotic virus	f__Helgolandviridae	Family	ARN	5770.65	2226.49	0.185877	3.55	No
Prokaryotic virus	s__Clostridium phage phiCD211	Species	N	1466.32	4299.01	0.185877	3.452	No
Prokaryotic virus	s__Magiavirus magia	Species	ARN	1287.35	102.81	0.185877	3.074	No
Prokaryotic virus	s__Leefvirus Leef	Species	ARN	2180.35	1063.77	0.185877	3.048	No
Prokaryotic virus	g__Vegasvirus	Genus	ARN	2129.84	1717.37	0.185877	2.615	No
Prokaryotic virus	s__Minunavirus Min1	Species	N	34.2	264.68	0.185877	2.363	No
Prokaryotic virus	s__Slopekvirus kp15	Species	N	5.41	32.22	0.186009	1.428	No
Prokaryotic virus	g__Purivirus	Genus	N	1.23	1.62	0.186009	0	No
Prokaryotic virus	s__Purivirus UFJFPfDIW6	Species	N	1.02	1.3	0.186009	0	No
Prokaryotic virus	g__Hpunavirus	Genus	N	48.68	317.89	0.190985	2.43	No
Prokaryotic virus	s__Justusliebigvirus alia	Species	ARN	546.19	331.1	0.190985	2.333	No
Prokaryotic virus	s__Hpunavirus HP1	Species	N	25.99	236.54	0.190985	2.323	No
Prokaryotic virus	g__Jeonjuvirus	Genus	N	25.08	104.09	0.190985	1.898	No
Prokaryotic virus	s__Streptococcus phage phiARI0468-1	Species	N	18.43	56.46	0.190985	1.58	No
Prokaryotic virus	s__Streptococcus phage APCM01	Species	N	1.19	16.45	0.190985	1.184	No
Prokaryotic virus	g__Silviavirus	Genus	ARN	3150.8	100.73	0.192804	3.484	No
Prokaryotic virus	g__Kayeltresvirus	Genus	N	105.84	793.97	0.192804	2.838	No
Prokaryotic virus	g__Kolesnikvirus	Genus	N	20.63	203.82	0.192804	2.263	No
Prokaryotic virus	s__Gokushovirinae Bog1183_53	Species	N	206.74	1266.85	0.196253	3.025	No
Prokaryotic virus	g__Zindervirus	Genus	N	19.7	108.4	0.196253	1.948	No
Prokaryotic virus	g__Llyrvirus	Genus	N	424.5	1364.67	0.197072	2.973	No
Prokaryotic virus	g__Trinavirus	Genus	N	32.39	551.04	0.197072	2.715	No
Prokaryotic virus	s__Paenibacillus phage PG1	Species	ARN	1025.36	609.69	0.197072	2.619	No
Prokaryotic virus	g__Deurplevirus	Genus	N	128.28	331.97	0.197072	2.309	No
Prokaryotic virus	s__Streptococcus phage phiARI0923	Species	ARN	567.39	508.63	0.197072	1.769	No
Prokaryotic virus	s__Pseudoalteromonas phage TW1	Species	ARN	319.07	288.89	0.197072	1.48	No
Prokaryotic virus	g__Skatevirus	Genus	N	38.93	347.23	0.197523	2.489	No
Prokaryotic virus	s__Aphroditevirus av2TSL2019	Species	N	38.04	136.68	0.197523	1.994	No
Prokaryotic virus	s__Okubovirus SPO1	Species	N	29.18	90.69	0.197523	1.789	No
Prokaryotic virus	s__Verrucomicrobia phage P8625	Species	N	10.68	23.06	0.197523	1.093	No
Prokaryotic virus	g__Piedvirus	Genus	ARN	133.38	1.08	0.198396	2.122	No
Prokaryotic virus	s__Samistivirus daubenski	Species	N	15.56	104.88	0.198396	1.951	No
Prokaryotic virus	s__Piedvirus IMEDE1	Species	ARN	76.96	1.01	0.198396	1.881	No
Prokaryotic virus	g__Faithunavirus	Genus	N	12.2	56.87	0.198396	1.65	No
Prokaryotic virus	s__Brussowvirus P4761	Species	ARN	41.71	3.3	0.198396	1.584	No
Prokaryotic virus	s__Gamtrevirus GMA3	Species	N	5.69	28.44	0.198396	1.357	No
Prokaryotic virus	g__Bielevirus	Genus	N	11.94	25.29	0.198396	1.126	No
Prokaryotic virus	s__Bielevirus phiO18P	Species	N	9.07	19.75	0.198396	1.028	No
Prokaryotic virus	s__Mcgonagallvirus macgonagall	Species	N	2.56	8.83	0.198396	0.797	No
Prokaryotic virus	g__Nodensvirus	Genus	N	2.6	6.71	0.198396	0.614	No
Prokaryotic virus	s__Streptomyces phage Wakanda	Species	ARN	10.54	6.71	0.198396	0.584	No
Prokaryotic virus	g__Cronusvirus	Genus	N	2.15	3.82	0.198396	0.223	No
Prokaryotic virus	g__Siftrevirus	Genus	N	17.11	73.5	0.199647	1.751	No
Prokaryotic virus	s__Siftrevirus SF3	Species	N	14.31	60.88	0.199647	1.668	No
Prokaryotic virus	s__Inhavirus P12024S	Species	N	11.39	39.64	0.199647	1.451	No
Prokaryotic virus	g__Wildcatvirus	Genus	N	4.04	21.82	0.199647	1.25	No
Prokaryotic virus	s__Clostridium phage phiCTC2A	Species	ARN	18.46	13.15	0.199647	0.725	No
Prokaryotic virus	g__Phutvirus	Genus	N	0.9	5.09	0.199647	0.623	No
Prokaryotic virus	s__Muminvirus snusmum	Species	N	0.72	100.89	0.20061	2.001	No
Prokaryotic virus	g__Metavirus	Genus	N	10.88	98.84	0.20061	1.944	No
Prokaryotic virus	s__Bastillevirus bastille	Species	N	1.03	77.77	0.20061	1.885	No
Prokaryotic virus	s__Cladosporium fulvum T-1 virus	Species	N	7.87	78.2	0.20061	1.847	No
Prokaryotic virus	s__Salmonella phage SE4	Species	N	1.79	29.7	0.20061	1.446	No
Prokaryotic virus	g__Errantivirus	Genus	N	1.48	23.57	0.20061	1.344	No
Prokaryotic virus	s__Trichoplusia ni TED virus	Species	N	1.09	18.63	0.20061	1.244	No
Prokaryotic virus	s__Obolenskvirus AP22	Species	N	1.94	8.09	0.20061	0.789	No
Prokaryotic virus	f__Rudiviridae	Family	N	89.22	1370.16	0.202521	3.108	No
Prokaryotic virus	s__Camtrevirus S3501	Species	N	9.42	114.29	0.202521	2.021	No
Prokaryotic virus	s__Arthrobacter phage Xenomorph	Species	N	7.45	31.18	0.202521	1.375	No
Prokaryotic virus	s__Vibrio phage douglas 12A4	Species	ARN	131.33	114.31	0.202521	1.231	No
Prokaryotic virus	s__Caeruleovirus deepblue	Species	N	252.33	257.81	0.202521	0.739	No
Prokaryotic virus	s__Palaemonvirus pssm7	Species	N	77.7	435.14	0.206221	2.553	No
Prokaryotic virus	s__Colunavirus CL2	Species	N	19.2	288.71	0.206221	2.431	No
Prokaryotic virus	s__Fukuivirus LMM01	Species	N	140.73	311.58	0.206221	2.233	No
Prokaryotic virus	s__Mycobacterium phage Dori	Species	ARN	325.46	0.08	0.208333	2.512	No
Prokaryotic virus	s__Pseudotevenvirus lw1	Species	N	4.59	114.97	0.208333	2.043	No
Prokaryotic virus	s__Lynx canadensis associated microvirus CLP 9413	Species	N	1826.63	36003.7	0.208838	4.534	No
Prokaryotic virus	s__Afonbuvirus intestinihominis	Species	N	589.6	8862.83	0.208838	3.918	No
Prokaryotic virus	s__Afonbuvirus coli	Species	N	3568.52	5850.81	0.208838	3.358	No
Prokaryotic virus	s__Cellulophaga phage phi46:1	Species	N	58.69	823.88	0.208838	2.884	No
Prokaryotic virus	g__Thalassavirus	Genus	N	80.27	547.52	0.208838	2.67	No
Prokaryotic virus	g__Tybeckvirus	Genus	ARN	388.15	127.17	0.208838	2.417	No
Prokaryotic virus	s__Samistivirus bmoc	Species	N	124.06	313.36	0.208838	2.277	No
Prokaryotic virus	g__Callevirus	Genus	ARN	180.9	169.48	0.208838	1.058	No
Prokaryotic virus	g__Cobrasixvirus	Genus	ARN	1282.8	365.67	0.21057	2.962	No
Prokaryotic virus	s__Cobrasixvirus cobrasix	Species	ARN	878.83	261.33	0.21057	2.791	No
Prokaryotic virus	g__Myrnavirus	Genus	N	46.43	521.23	0.21057	2.677	No
Prokaryotic virus	g__Eurybiavirus	Genus	N	90.12	314.7	0.21057	2.351	No
Prokaryotic virus	s__Clostridium phage CI55P1	Species	N	390.04	605.4	0.21057	2.333	No
Prokaryotic virus	s__Pseudomonas phage M5.1	Species	N	26.82	205.52	0.21057	2.252	No
Prokaryotic virus	s__Arthrobacter phage Arcadia	Species	N	0.97	66.83	0.2106	1.819	No
Prokaryotic virus	s__Lactobacillus phage LL-H	Species	ARN	49.59	1.38	0.2106	1.683	No
Prokaryotic virus	s__Pseudomonas virus M6	Species	N	0.67	5.1	0.2106	0.646	No
Prokaryotic virus	g__Itarudivirus	Genus	N	5.57	301.39	0.211449	2.471	No
Prokaryotic virus	s__Mycobacterium phage Enkosi	Species	N	8.48	263.28	0.211449	2.406	No
Prokaryotic virus	s__Itarudivirus ARV1	Species	N	4.2	229.71	0.211449	2.353	No
Prokaryotic virus	s__Byrnievirus HK97	Species	ARN	141.49	0.62	0.211449	2.149	No
Prokaryotic virus	g__Afonbuvirus	Genus	N	11621.2	31249.2	0.211606	4.293	No
Prokaryotic virus	g__Lightbulbvirus	Genus	ARN	5124.6	2736.73	0.211606	3.378	No
Prokaryotic virus	g__Kunmingvirus	Genus	N	102.9	1625.2	0.211606	3.182	No
Prokaryotic virus	s__Cedratvirus A11	Species	ARN	1129.71	437.83	0.211606	2.84	No
Prokaryotic virus	s__Saintgironsvirus LE1	Species	N	31.63	304.19	0.211606	2.435	No
Prokaryotic virus	g__Marienburgvirus	Genus	ARN	222.69	28.37	0.211606	2.289	No
Prokaryotic virus	s__Sophritavirus sophrita	Species	N	42.05	210.91	0.211606	2.228	No
Prokaryotic virus	g__Rauchvirus	Genus	N	662.2	819.05	0.211606	2.195	No
Prokaryotic virus	s__Shigella phage SfII	Species	N	76.29	105.88	0.211606	1.471	No
Prokaryotic virus	s__Chuhaivirus simiae	Species	N	209.07	6735.74	0.212122	3.815	No
Prokaryotic virus	s__Brochothrix phage NF5	Species	ARN	1959.94	561.98	0.212122	3.145	No
Prokaryotic virus	g__Birpovirus	Genus	N	1932.39	3014.72	0.212122	3.034	No
Prokaryotic virus	g__Haetaevirus	Genus	N	296.22	663.12	0.212122	2.565	No
Prokaryotic virus	s__Lilyvirus lily	Species	N	318.81	934.98	0.212294	2.79	No
Prokaryotic virus	g__Otagovirus	Genus	N	130.14	710.15	0.212294	2.763	No
Prokaryotic virus	g__Cequinquevirus	Genus	N	1863.84	2308.37	0.212294	2.648	No
Prokaryotic virus	s__Listeria phage A500	Species	ARN	1265.66	876.96	0.212294	2.59	No
Prokaryotic virus	g__Minunavirus	Genus	N	52.58	350.71	0.212294	2.474	No
Prokaryotic virus	s__Schiekvirus EFDG1	Species	N	109.33	237.59	0.212294	2.108	No
Prokaryotic virus	s__Leicestervirus CD146	Species	ARN	538.78	503.19	0.212294	1.551	No
Prokaryotic virus	g__Iggyvirus	Genus	N	25.17	146.74	0.214289	2.085	No
Prokaryotic virus	s__Muvirus mu	Species	ARN	40.42	33.05	0.214289	0.867	No
Prokaryotic virus	s__Liefievirus grizzly	Species	N	1.15	7.97	0.214289	0.834	No
Prokaryotic virus	s__Hpunavirus HP2	Species	ARN	11.35	5.06	0.214289	0.798	No
Prokaryotic virus	s__Rhizobium phage vB_RleS_L338C	Species	N	2.99	8.26	0.214289	0.722	No
Prokaryotic virus	s__Klebsiella phage MEW1	Species	N	1.89	2.5	0.214289	0	No
Prokaryotic virus	s__Xanthomonas citri phage CP2	Species	ARN	1.86	1.72	0.214289	0	No
Prokaryotic virus	g__Typhavirus	Genus	ARN	3797.96	308.85	0.216029	3.543	No
Prokaryotic virus	s__Piorkowskivirus CHPC926	Species	ARN	2629.81	2.91	0.21929	3.419	No
Prokaryotic virus	f__Spiraviridae	Family	N	308.54	1675.1	0.21929	3.136	No
Prokaryotic virus	g__Alphaspiravirus	Genus	N	169.74	517.8	0.21929	2.542	No
Prokaryotic virus	g__Watanabevirus	Genus	N	61.22	336.56	0.21929	2.44	No
Prokaryotic virus	s__Aeropyrum coil-shaped virus	Species	N	131.52	381.71	0.21929	2.398	No
Prokaryotic virus	g__Myosmarvirus	Genus	N	5.42	233.65	0.21929	2.358	No
Prokaryotic virus	f__Plasmaviridae	Family	N	21.42	228.58	0.21929	2.316	No
Prokaryotic virus	s__Watanabevirus wv3521	Species	N	47.08	243.5	0.21929	2.293	No
Prokaryotic virus	s__Vipetofemvirus nattely	Species	N	9.67	35.95	0.21929	1.42	No
Prokaryotic virus	s__Listeria phage P40	Species	ARN	47.34	23.79	0.21929	1.372	No
Prokaryotic virus	s__Uetakevirus SPN1S	Species	N	7.75	15.87	0.21929	0.909	No
Prokaryotic virus	s__Puniceispirillum phage HMO-2011	Species	ARN	66.73	22.06	0.220303	1.65	No
Prokaryotic virus	s__Llyrvirus SSKS1	Species	N	330.84	981.44	0.224725	2.813	No
Prokaryotic virus	s__Xuquatrovirus PTXU04	Species	N	79.16	376.01	0.224725	2.473	No
Prokaryotic virus	s__Cequinquevirus Ld3	Species	N	32.83	152.58	0.224725	2.078	No
Prokaryotic virus	s__Lactococcus phage phiLC3	Species	N	85.98	156.88	0.224725	1.851	No
Prokaryotic virus	g__Agatevirus	Genus	N	698.79	733.6	0.224725	1.542	No
Prokaryotic virus	g__Trigintaduovirus	Genus	ARN	33.9	23.67	0.225691	1.01	No
Prokaryotic virus	s__Helsingorvirus Cba171	Species	N	19.36	29.53	0.225691	1.007	No
Prokaryotic virus	s__Trigintaduovirus 32HC	Species	ARN	26.08	17.26	0.225691	0.946	No
Prokaryotic virus	s__Jahgtovirus intestinalis	Species	N	32.06	181.4	0.226071	2.174	No
Prokaryotic virus	g__Moonbeamvirus	Genus	N	143.27	4906.11	0.226301	3.678	No
Prokaryotic virus	s__uncultured Caudovirales phage	Species	N	0.53	1152.62	0.230212	3.061	No
Prokaryotic virus	g__Cetovirus	Genus	ARN	489.52	27.41	0.230212	2.665	No
Prokaryotic virus	s__Cetovirus ceto	Species	ARN	402.55	21.02	0.230212	2.582	No
Prokaryotic virus	s__Uetakevirus epsilon15	Species	N	6.17	216.41	0.230212	2.323	No
Prokaryotic virus	s__Sherbrookevirus CD506	Species	N	6.61	75.83	0.230212	1.84	No
Prokaryotic virus	s__Mosigvirus HX01	Species	N	14.44	77.41	0.230212	1.799	No
Prokaryotic virus	s__Xuanwuvirus xv520873	Species	N	11.1	54.45	0.230212	1.637	No
Prokaryotic virus	s__Ferozepurvirus PS1	Species	N	2.22	13.96	0.230212	1.07	No
Prokaryotic virus	s__Brussowvirus TPJ34	Species	N	8.72	18.97	0.230212	1.011	No
Prokaryotic virus	s__Emdodecavirus N3	Species	N	4.43	10.33	0.230212	0.771	No
Prokaryotic virus	s__Phutvirus PPpW4	Species	N	0.7	3.78	0.230212	0.489	No
Prokaryotic virus	s__Xanthomonas phage FMYAK-P1	Species	N	0.97	1.68	0.230212	0	No
Prokaryotic virus	s__Listeria phage P35	Species	N	147.35	327.05	0.231137	2.255	No
Prokaryotic virus	g__Snuvirus	Genus	N	14.68	120.84	0.231137	2.026	No
Prokaryotic virus	g__Aminayvirus	Genus	ARN	143.63	42.71	0.231137	2.004	No
Prokaryotic virus	s__Aminayvirus aminay	Species	ARN	107.79	26.13	0.231137	1.912	No
Prokaryotic virus	s__Snuvirus SNUABM7	Species	N	11.71	85.65	0.231137	1.869	No
Prokaryotic virus	s__Biseptimavirus IME136101	Species	N	15	71.35	0.231137	1.751	No
Prokaryotic virus	s__Aresaunavirus RsoM1USA	Species	N	4.5	12.77	0.231137	0.918	No
Prokaryotic virus	g__Vashvirus	Genus	N	0.24	6.21	0.231137	0.776	No
Prokaryotic virus	s__Chenonavirus sbash	Species	N	2.73	5.83	0.231137	0.491	No
Prokaryotic virus	s__Winklervirus xtwenty	Species	N	0.91	2.55	0.231137	0.216	No
Prokaryotic virus	g__Chenonavirus	Genus	N	9.55	10.77	0.231137	0.087	No
Prokaryotic virus	s__Parabacteroides phage YZ-2015b	Species	ARN	3626.47	43.81	0.231242	3.554	No
Prokaryotic virus	g__Badaztecvirus	Genus	N	50.03	344.51	0.231242	2.469	No
Prokaryotic virus	s__Cinqassovirus ah1	Species	ARN	314.77	98.15	0.231242	2.336	No
Prokaryotic virus	s__Rhizobium phage RR1-A	Species	N	44.47	124.49	0.231242	1.903	No
Prokaryotic virus	s__Idiomarinaceae phage 1N2-2	Species	N	9.52	32.28	0.231242	1.357	No
Prokaryotic virus	s__Kryptosalinivirus M8CC19	Species	N	6.74	14.92	0.231242	0.913	No
Prokaryotic virus	s__Alces alces faeces associated microvirus MP18 4940	Species	N	377.38	1629	0.232284	3.097	No
Prokaryotic virus	s__Efquatrovirus EF3	Species	ARN	459.78	4.46	0.232284	2.658	No
Prokaryotic virus	s__Streptomyces phage Muntaha	Species	N	3.53	236.99	0.232284	2.368	No
Prokaryotic virus	g__Phrappuccinovirus	Genus	N	1.09	188.72	0.232284	2.273	No
Prokaryotic virus	s__Phreappuccinovirus Phrappuccino	Species	N	0.86	162	0.232284	2.207	No
Prokaryotic virus	g__Copernicusvirus	Genus	N	3.83	111.76	0.232284	2.033	No
Prokaryotic virus	s__Badaztecvirus badaargau2	Species	N	4.84	84.64	0.232284	1.902	No
Prokaryotic virus	g__Coetzeevirus	Genus	N	4.37	77.15	0.232284	1.862	No
Prokaryotic virus	s__Traversvirus tv24B	Species	N	13.11	80.23	0.232284	1.827	No
Prokaryotic virus	s__Bragavirus pm5461	Species	N	2.46	37.55	0.232284	1.545	No
Prokaryotic virus	g__Mardecavirus	Genus	N	4.06	37.97	0.232284	1.53	No
Prokaryotic virus	s__Nezavisimistyvirus Ea2809	Species	N	0.88	33.25	0.232284	1.51	No
Prokaryotic virus	s__Tsamsavirus skywalker	Species	N	2.46	22.64	0.232284	1.305	No
Prokaryotic virus	s__Rosemountvirus BP63	Species	N	0.08	4.66	0.232284	0.661	No
Prokaryotic virus	s__Streptomyces phage Ibantik	Species	N	0.61	5.05	0.232284	0.647	No
Prokaryotic virus	s__Knuthellervirus PMBT14	Species	N	0.96	3.35	0.232284	0.378	No
Prokaryotic virus	s__Microviridae phi-CA82	Species	ARN	9540.63	0.14	0.234266	3.98	No
Prokaryotic virus	s__Klebsiella phage YX3973	Species	N	0.09	1558.36	0.234266	3.193	No
Prokaryotic virus	s__Oslovirus ov191	Species	ARN	486.26	0.01	0.234266	2.687	No
Prokaryotic virus	s__Skatevirus LPST10	Species	N	0.25	297.07	0.234266	2.472	No
Prokaryotic virus	s__Ceceduovirus aszj	Species	N	1.27	284.64	0.234266	2.452	No
Prokaryotic virus	s__Shamshuipovirus mEpX2	Species	ARN	272.47	0.01	0.234266	2.435	No
Prokaryotic virus	s__Escherichia phage 26	Species	N	0.04	201.69	0.234266	2.305	No
Prokaryotic virus	s__Ravarandavirus kac68v161	Species	N	0.39	151.26	0.234266	2.179	No
Prokaryotic virus	s__Miltonvirus MAM1	Species	N	0.22	104.39	0.234266	2.018	No
Prokaryotic virus	s__Coetzeevirus ATCC8014	Species	N	0.26	43.88	0.234266	1.64	No
Prokaryotic virus	g__Littlefixvirus	Genus	N	0.1	34.71	0.234266	1.539	No
Prokaryotic virus	s__Pseudomonas phage 98PfluR60PP	Species	N	0.08	29.79	0.234266	1.473	No
Prokaryotic virus	g__Woodruffvirus	Genus	ARN	22.04	0.03	0.234266	1.343	No
Prokaryotic virus	s__Woodruffvirus YDN12	Species	ARN	16.09	0.02	0.234266	1.206	No
Prokaryotic virus	s__Phayoncevirus thulathula	Species	N	0.24	11.03	0.234266	1.033	No
Prokaryotic virus	s__Certrevirus CR9	Species	ARN	9.4	0.05	0.234266	0.971	No
Prokaryotic virus	s__Nankokuvirus KPP10	Species	ARN	9.13	0.53	0.234266	0.935	No
Prokaryotic virus	s__Novosibvirus stubb	Species	N	1.04	9	0.234266	0.901	No
Prokaryotic virus	s__Bixzunavirus Bxz1	Species	ARN	6.98	0.4	0.234266	0.818	No
Prokaryotic virus	s__Pseudomonas phage Kremar	Species	ARN	6.26	0.02	0.234266	0.796	No
Prokaryotic virus	s__Kumottavirus kumotta	Species	N	0.1	4.49	0.234266	0.643	No
Prokaryotic virus	s__Neptunevirus srim18	Species	N	0.16	4.55	0.234266	0.643	No
Prokaryotic virus	g__Quadragintavirus	Genus	ARN	4.3	0.1	0.234266	0.624	No
Prokaryotic virus	s__Lillamyvirus hemulen	Species	ARN	4.14	0.17	0.234266	0.6	No
Prokaryotic virus	s__Jwalphavirus jwalpha	Species	N	0.17	3.44	0.234266	0.515	No
Prokaryotic virus	s__Quadragintavirus ev129	Species	ARN	3.14	0.08	0.234266	0.486	No
Prokaryotic virus	g__Finchvirus	Genus	ARN	2.17	0.06	0.234266	0.325	No
Prokaryotic virus	s__Ikedavirus phi673	Species	ARN	1.92	0.04	0.234266	0.274	No
Prokaryotic virus	s__Septimatrevirus sv73	Species	ARN	2.13	0.42	0.234266	0.235	No
Prokaryotic virus	s__Finchvirus finch	Species	ARN	0.92	0.06	0.234266	0	No
Prokaryotic virus	s__Foxunavirus fox2	Species	N	0	0.44	0.234266	0	No
Prokaryotic virus	s__Risjevirus RSJ2	Species	N	0.02	0.47	0.234266	0	No
Prokaryotic virus	s__Streptococcus phage SW13	Species	N	0.03	0.78	0.234266	0	No
Prokaryotic virus	s__Fibralongavirus fv2638A	Species	N	43.15	316.09	0.235063	2.436	No
Prokaryotic virus	g__Brucesealvirus	Genus	N	38.89	244.27	0.235063	2.313	No
Prokaryotic virus	g__Becedseptimavirus	Genus	N	442.37	643.29	0.235063	2.303	No
Prokaryotic virus	s__Becedseptimavirus BCD7	Species	N	337.65	500.76	0.235063	2.212	No
Prokaryotic virus	s__Streptococcus phage phiNIH1.1	Species	N	34.65	157.71	0.235063	2.09	No
Prokaryotic virus	g__Chlamydiamicrovirus	Genus	N	27476.6	29980.5	0.237762	3.399	No
Prokaryotic virus	s__Lubbockvirus CD119	Species	N	46.95	1791.96	0.237762	3.242	No
Prokaryotic virus	s__Eurybiavirus PHM2	Species	N	32.13	115.49	0.237762	1.921	No
Prokaryotic virus	s__Audreyjarvisvirus L47	Species	N	18.9	78.15	0.237762	1.773	No
Prokaryotic virus	s__Buhlduvirus animalis	Species	N	4.75	33.93	0.237762	1.465	No
Prokaryotic virus	s__Gordonvirus captnmurica	Species	N	10.69	22.96	0.237762	1.089	No
Prokaryotic virus	s__Lwoffvirus TP21	Species	N	5.45	13.48	0.237762	0.905	No
Prokaryotic virus	g__Kahnovirus	Genus	N	19263.1	56014.7	0.239547	4.565	No
Prokaryotic virus	s__Birpovirus hiberniae	Species	ARN	1030	638.14	0.239547	2.593	No
Prokaryotic virus	g__Lebriduvirus	Genus	N	742.35	2212.81	0.240613	3.167	No
Prokaryotic virus	g__Bequatrovirus	Genus	N	119.21	573.13	0.240613	2.657	No
Prokaryotic virus	s__Salacisavirus pssm2	Species	N	622.92	1029.4	0.240613	2.609	No
Prokaryotic virus	g__Saintgironsvirus	Genus	N	53.81	392.01	0.240613	2.529	No
Prokaryotic virus	s__Fernvirus likha	Species	N	26.2	288.88	0.240613	2.419	No
Prokaryotic virus	s__Zhangqianvirus IME1354	Species	N	49.42	285.35	0.240613	2.373	No
Prokaryotic virus	g__Nitunavirus	Genus	N	91.97	213.06	0.240613	2.083	No
Prokaryotic virus	f__Zobellviridae	Family	N	69.11	100.72	0.240613	1.5	No
Prokaryotic virus	s__Psavirus LP302	Species	N	31.76	1154.22	0.241145	3.05	No
Prokaryotic virus	s__Takahashivirus PBS1	Species	N	283.59	1123.17	0.241145	2.924	No
Prokaryotic virus	g__Labanvirus	Genus	N	1943.27	2142.01	0.241145	2.298	No
Prokaryotic virus	s__Labanvirus laban	Species	N	1510.23	1609.83	0.241145	1.998	No
Prokaryotic virus	s__Streptococcus phage SM1	Species	ARN	340.96	260.16	0.241145	1.907	No
Prokaryotic virus	g__Cohcovirus	Genus	ARN	7978.81	2810.98	0.241322	3.713	No
Prokaryotic virus	s__Thornevirus SP15	Species	N	618.78	2641.49	0.241322	3.306	No
Prokaryotic virus	g__Phietavirus	Genus	N	2247.4	3905.53	0.241322	3.22	No
Prokaryotic virus	f__Stanwilliamsviridae	Family	N	1807.76	3230.22	0.241322	3.153	No
Prokaryotic virus	s__Jenstvirus jenst	Species	N	163.62	779.9	0.241322	2.79	No
Prokaryotic virus	g__Slepowronvirus	Genus	ARN	661.32	114.15	0.241322	2.738	No
Prokaryotic virus	s__Listeria phage A006	Species	N	43.43	88.68	0.241322	1.656	No
Prokaryotic virus	g__Byrnievirus	Genus	ARN	210.78	0.97	0.241401	2.322	No
Prokaryotic virus	g__Bippervirus	Genus	N	57.27	208.23	0.241401	2.179	No
Prokaryotic virus	s__Bippervirus bipper	Species	N	45.33	161.85	0.241401	2.066	No
Prokaryotic virus	g__Inhavirus	Genus	N	23.32	122.69	0.241401	1.997	No
Prokaryotic virus	s__Phietavirus StauST3983	Species	N	16.04	46.15	0.241401	1.479	No
Prokaryotic virus	s__Murrayvirus lumpael	Species	N	4.92	14.08	0.241401	0.962	No
Prokaryotic virus	s__Kayvirus MCE2014	Species	N	38.76	271.03	0.241539	2.366	No
Prokaryotic virus	s__Bacillus phage Negev_SA	Species	N	14.86	81.54	0.241539	1.824	No
Prokaryotic virus	s__Harrisonburgvirus persinger	Species	N	2.22	8.8	0.241539	0.818	No
Prokaryotic virus	s__Phage Gifsy-1	Species	ARN	3.54	2.87	0.241539	0	No
Prokaryotic virus	s__Zukovirus zuko	Species	N	0.4	1009.35	0.244033	3.004	No
Prokaryotic virus	g__Badnavirus	Genus	N	1.94	33.31	0.244033	1.496	No
Prokaryotic virus	s__Vibrio phage CP-T1	Species	ARN	21.05	0.58	0.244033	1.311	No
Prokaryotic virus	s__Arthrobacter phage Popper	Species	ARN	17.99	0.49	0.244033	1.243	No
Prokaryotic virus	g__Jesfedecavirus	Genus	N	1.21	14.13	0.244033	1.111	No
Prokaryotic virus	g__Tefnutvirus	Genus	ARN	4.72	0.46	0.244033	0.629	No
Prokaryotic virus	s__Pseudomonas phage MD8	Species	ARN	3	0.25	0.244033	0.439	No
Prokaryotic virus	s__Mycobacterium phage Phaux	Species	N	0.13	2.6	0.244033	0.393	No
Prokaryotic virus	s__Typhavirus typha	Species	ARN	1209.86	187.87	0.249389	3.009	No
Prokaryotic virus	s__Gordonia phage Cucurbita	Species	N	23.02	232.94	0.250488	2.322	No
Prokaryotic virus	g__Sonalivirus	Genus	N	12.89	216.37	0.250488	2.309	No
Prokaryotic virus	s__Sonalivirus sonali	Species	N	10.27	185.08	0.250488	2.243	No
Prokaryotic virus	g__Plasmavirus	Genus	N	13.01	148.05	0.250488	2.13	No
Prokaryotic virus	s__Risjevirus RSJ5	Species	N	37.39	155.59	0.250488	2.073	No
Prokaryotic virus	g__Hedwigvirus	Genus	N	51.12	143.98	0.250488	1.968	No
Prokaryotic virus	s__Plasmavirus L2	Species	N	10.29	102.02	0.250488	1.963	No
Prokaryotic virus	s__Immanueltrevirus immanuel3	Species	N	22.88	94.31	0.250488	1.854	No
Prokaryotic virus	s__Jeonjuvirus BSP38	Species	N	20.07	72.56	0.250488	1.72	No
Prokaryotic virus	g__Vellamovirus	Genus	N	8.53	56.78	0.250488	1.684	No
Prokaryotic virus	s__Krampusvirus krampus	Species	ARN	38.04	2.46	0.250488	1.551	No
Prokaryotic virus	s__Vellamovirus syn1	Species	N	5.71	28.74	0.250488	1.362	No
Prokaryotic virus	s__Basiliskvirus basilisk	Species	N	25.2	33.54	0.250488	0.921	No
Prokaryotic virus	g__Firehammervirus	Genus	N	499.15	1068.74	0.255045	2.756	No
Prokaryotic virus	g__Kungbxnavirus	Genus	N	381.95	922.96	0.255045	2.733	No
Prokaryotic virus	s__Pseudomonas phage Medea1	Species	N	106.98	624.58	0.255045	2.714	No
Prokaryotic virus	s__Lactococcus phage PLgT-1	Species	N	35.39	500.16	0.255045	2.667	No
Prokaryotic virus	s__Kungbxnavirus pT24	Species	N	289.91	705.4	0.255045	2.619	No
Prokaryotic virus	g__Xuquatrovirus	Genus	N	100.28	488.41	0.255045	2.589	No
Prokaryotic virus	s__Lactobacillus phage LfeSau	Species	ARN	1904.25	1006.27	0.25666	2.953	No
Prokaryotic virus	g__Jahgtovirus	Genus	N	59.56	246.82	0.257449	2.272	No
Prokaryotic virus	s__Likavirus danzina	Species	N	143.29	207.86	0.257449	1.81	No
Prokaryotic virus	s__Barbavirus barba18A	Species	ARN	8.71	5.37	0.257449	0.524	No
Prokaryotic virus	s__Peeveelvirus PVL	Species	N	3.26	5.17	0.258155	0.281	No
Prokaryotic virus	s__Gordonia phage GMA4	Species	N	3.58	3.82	0.258155	0	No
Prokaryotic virus	s__Acinetobacter phage phiAC-1	Species	N	27.9	2382.07	0.262744	3.372	No
Prokaryotic virus	s__Fohxhuevirus gastrointestinalis	Species	ARN	878.88	131.47	0.262744	2.874	No
Prokaryotic virus	s__Streptococcus phage P9	Species	N	9.03	243	0.262744	2.369	No
Prokaryotic virus	s__Tybeckvirus tv521B	Species	ARN	297.65	81.95	0.262744	2.334	No
Prokaryotic virus	g__Ingelinevirus	Genus	N	59.99	120	0.262744	1.778	No
Prokaryotic virus	g__Lokivirus	Genus	N	20.88	50.89	0.262744	1.477	No
Prokaryotic virus	s__Gordonia phage Bosnia	Species	N	17.81	37.23	0.262744	1.288	No
Prokaryotic virus	s__Kolesnikvirus M7	Species	N	4.84	11.04	0.262744	0.792	No
Prokaryotic virus	s__Piorkowskivirus pv9874	Species	ARN	529.9	5.83	0.263966	2.719	No
Prokaryotic virus	g__Gyeongsanvirus	Genus	ARN	334.63	40.14	0.263966	2.469	No
Prokaryotic virus	g__Seamegvirus	Genus	N	25.29	206.54	0.263966	2.258	No
Prokaryotic virus	s__Seamegvirus seahorse	Species	N	20.01	144.06	0.263966	2.094	No
Prokaryotic virus	s__Mycobacterium phage IdentityCrisis	Species	ARN	157.89	100.21	0.263966	1.761	No
Prokaryotic virus	s__Yihwangvirus BCPST	Species	N	7.65	24.99	0.263966	1.239	No
Prokaryotic virus	g__Eowynvirus	Genus	ARN	34.98	21.55	0.263966	1.128	No
Prokaryotic virus	s__Chatterjeevirus ICP3	Species	ARN	37.5	24.75	0.263966	1.106	No
Prokaryotic virus	s__Eowynvirus eowyn	Species	ARN	27.49	15.55	0.263966	1.077	No
Prokaryotic virus	g__Villovirus	Genus	N	2.66	5.03	0.263966	0.374	No
Prokaryotic virus	g__Agricanvirus	Genus	ARN	2.73	2.09	0.263966	0	No
Prokaryotic virus	g__Avanivirus	Genus	N	25.93	106.65	0.26665	1.907	No
Prokaryotic virus	s__Pylasvirus KpCHEMY26	Species	N	65.46	103.37	0.26665	1.579	No
Prokaryotic virus	s__Campylobacter virus IBB35	Species	N	3.29	350.55	0.267355	2.541	No
Prokaryotic virus	s__Bragavirus pm2	Species	N	2.54	197.73	0.267355	2.29	No
Prokaryotic virus	g__Serwervirus	Genus	N	2.45	73.4	0.267355	1.851	No
Prokaryotic virus	f__Mesoniviridae	Family	N	26.11	93.89	0.267355	1.831	No
Prokaryotic virus	g__Tepukevirus	Genus	N	3.37	29.42	0.267355	1.416	No
Prokaryotic virus	s__Streptococcus phage phiARI0460-1	Species	N	10.31	34.66	0.267355	1.386	No
Prokaryotic virus	s__Tepukevirus Psa21	Species	N	2.76	22.45	0.267355	1.294	No
Prokaryotic virus	s__Gordonia phage Azira	Species	N	0.25	9.03	0.267355	0.944	No
Prokaryotic virus	s__Coetzeevirus JL1	Species	N	2.01	8.71	0.267355	0.826	No
Prokaryotic virus	g__Knuthellervirus	Genus	N	1.19	4.26	0.267355	0.488	No
Prokaryotic virus	s__Wifcevirus ECML117	Species	N	3.34	83.68	0.267544	1.905	No
Prokaryotic virus	g__Corndogvirus	Genus	N	3.47	10.17	0.267544	0.826	No
Prokaryotic virus	s__Nodensvirus spm2	Species	N	2.32	4.64	0.267544	0.365	No
Prokaryotic virus	s__Cronusvirus cronus	Species	N	1.69	2.35	0.267544	0	No
Prokaryotic virus	f__Tectiviridae	Family	N	135.93	1218.18	0.269406	3.034	No
Prokaryotic virus	s__Streptomyces phage Gilgamesh	Species	N	104.04	575.8	0.269406	2.674	No
Prokaryotic virus	s__Streptococcus phage phiARI0131-2	Species	N	19.1	394.54	0.269406	2.575	No
Prokaryotic virus	s__Cbastvirus ST	Species	ARN	227.75	113.65	0.269406	2.057	No
Prokaryotic virus	s__Tedavirus A829	Species	N	29.19	110.35	0.269406	1.909	No
Prokaryotic virus	s__Enterobacteria phage cdtI	Species	ARN	62.5	16.12	0.269406	1.666	No
Prokaryotic virus	s__Streptococcus phage phiARI0462	Species	N	20.32	62.51	0.269406	1.625	No
Prokaryotic virus	g__Pebcunavirus	Genus	N	41.88	65.43	0.269406	1.372	No
Prokaryotic virus	f__Bicaudaviridae	Family	N	1480.02	2618.13	0.271227	3.056	No
Prokaryotic virus	s__Amginevirus amgine	Species	ARN	30.15	29.76	0.271227	0	No
Prokaryotic virus	f__Crevaviridae	Family	N	2054.68	24954.8	0.272314	4.36	No
Prokaryotic virus	f__Ahpuchviridae	Family	N	40.51	1214	0.272314	3.069	No
Prokaryotic virus	g__Salacisavirus	Genus	N	794.35	1389.72	0.272314	2.775	No
Prokaryotic virus	g__Stormageddonvirus	Genus	N	73.84	569.97	0.272314	2.696	No
Prokaryotic virus	s__Moabitevirus moabite	Species	N	98.93	501.69	0.272314	2.605	No
Prokaryotic virus	s__Stormageddonvirus Stormageddon	Species	N	58.33	458.42	0.272314	2.602	No
Prokaryotic virus	g__Likavirus	Genus	N	302.37	678.43	0.272314	2.575	No
Prokaryotic virus	s__Streptococcus phage 315.3	Species	ARN	202.53	142.72	0.272314	1.777	No
Prokaryotic virus	s__Bacillus phage Pavlov	Species	ARN	63.83	35.31	0.272314	1.455	No
Prokaryotic virus	g__Chuhaivirus	Genus	N	272.4	7371.44	0.272856	3.851	No
Prokaryotic virus	s__Mahstovirus faecalis	Species	N	1335.85	4064.39	0.272856	3.436	No
Prokaryotic virus	g__Kehishuvirus	Genus	ARN	9924.11	7823.15	0.272856	3.322	No
Prokaryotic virus	g__Pamirivirus	Genus	ARN	12725.5	10806.1	0.272856	3.283	No
Prokaryotic virus	s__Nekkelsvirus Nekkels	Species	ARN	1330.53	186.06	0.272856	3.059	No
Prokaryotic virus	s__Peeveelvirus PVL108	Species	N	187.15	481.92	0.272856	2.469	No
Prokaryotic virus	s__Colneyvirus MMP02	Species	N	298.51	558.03	0.272856	2.414	No
Prokaryotic virus	s__Bacteroides phage B124-14	Species	N	2755.8	2996.19	0.272856	2.381	No
Prokaryotic virus	s__Streptococcus phage PH10	Species	N	27.91	195	0.272856	2.223	No
Prokaryotic virus	s__Streptococcus phage 315.6	Species	N	37.34	183.55	0.272856	2.165	No
Prokaryotic virus	g__Lughvirus	Genus	N	2553.3	4474.58	0.273036	3.284	No
Prokaryotic virus	g__Cecivirus	Genus	N	765.09	2382.27	0.273036	3.209	No
Prokaryotic virus	s__Lughvirus lugh	Species	N	1696.29	3025.51	0.273036	3.124	No
Prokaryotic virus	f__Mesyanzhinovviridae	Family	N	738.14	1586.1	0.273036	2.928	No
Prokaryotic virus	s__Clostridium phage phi3626	Species	N	232.03	742.46	0.273036	2.708	No
Prokaryotic virus	s__Clostridium phage phiCT19406C	Species	N	180.77	586.66	0.273036	2.608	No
Prokaryotic virus	s__Enterococcus phage EFC-1	Species	ARN	466.59	75.64	0.273036	2.592	No
Prokaryotic virus	s__Parabacteroides phage YZ-2015a	Species	N	24919.3	25273.4	0.273036	2.549	No
Prokaryotic virus	s__Lactobacillus prophage Lj965	Species	N	113.53	408.18	0.273036	2.469	No
Prokaryotic virus	g__Hattifnattvirus	Genus	N	32.52	241.98	0.274222	2.321	No
Prokaryotic virus	s__Mimasvirus CBB	Species	N	36.45	215.18	0.274222	2.252	No
Prokaryotic virus	s__Hattifnattvirus hattifnatt	Species	N	24.28	197.05	0.274222	2.237	No
Prokaryotic virus	g__Pavtokvirus	Genus	N	20.6	157.98	0.274222	2.138	No
Prokaryotic virus	s__Pavtokvirus PEp14	Species	N	14.28	98.96	0.274222	1.928	No
Prokaryotic virus	g__Deltatectivirus	Genus	ARN	100.89	71.08	0.274222	1.474	No
Prokaryotic virus	g__Dalianvirus	Genus	N	6.88	23.75	0.274222	1.227	No
Prokaryotic virus	s__Flavobacterium phage Fpv5	Species	N	7.89	201.83	0.275546	2.288	No
Prokaryotic virus	s__Streptococcus phage 73	Species	N	18.64	86.01	0.275546	1.828	No
Prokaryotic virus	g__Cornievirus	Genus	N	7.71	29.31	0.275546	1.334	No
Prokaryotic virus	s__Pseudomonas phage vB_PaeP_Tr60_Ab31	Species	N	4.05	25.57	0.275546	1.333	No
Prokaryotic virus	s__Thalassavirus pontus	Species	N	1.65	3.86	0.275546	0.345	No
Prokaryotic virus	s__Beograduvirus KPhi1	Species	N	1.27	2172.73	0.279559	3.337	No
Prokaryotic virus	s__Microviridae IME-16	Species	N	6.12	1723.06	0.279559	3.235	No
Prokaryotic virus	s__Naesvirus bcep781	Species	N	0.65	1083.44	0.279559	3.035	No
Prokaryotic virus	s__Tuaanevirus ime13	Species	N	0.04	879.41	0.279559	2.944	No
Prokaryotic virus	s__Schmidvirus KHP40	Species	ARN	313.41	2.04	0.279559	2.493	No
Prokaryotic virus	g__Phobosvirus	Genus	N	2.82	216.14	0.279559	2.329	No
Prokaryotic virus	s__Efquatrovirus SHEF2	Species	ARN	191.54	0.07	0.279559	2.282	No
Prokaryotic virus	s__Streptococcus phage SW15	Species	N	0.33	156.58	0.279559	2.194	No
Prokaryotic virus	s__Mosigvirus mar005p1	Species	N	6.21	97.67	0.279559	1.961	No
Prokaryotic virus	s__Coventryvirus WIS42	Species	N	0.56	91.49	0.279559	1.959	No
Prokaryotic virus	s__Poindextervirus BL10	Species	N	0.46	61.14	0.279559	1.783	No
Prokaryotic virus	s__Atlauavirus acg2014f	Species	N	0.11	46.51	0.279559	1.667	No
Prokaryotic virus	g__Rudivirus	Genus	ARN	18.65	0.47	0.279559	1.26	No
Prokaryotic virus	s__Alces alces faeces associated microvirus MP15 5067	Species	N	0.58	15.15	0.279559	1.163	No
Prokaryotic virus	g__Betterkatzvirus	Genus	N	0.75	14.65	0.279559	1.143	No
Prokaryotic virus	s__Sulfolobales Mexican rudivirus 1	Species	ARN	14.31	0.45	0.279559	1.142	No
Prokaryotic virus	s__Hapunavirus VP882	Species	N	1.58	14.36	0.279559	1.107	No
Prokaryotic virus	s__Betterkatzvirus betterkatz	Species	N	0.73	11.82	0.279559	1.045	No
Prokaryotic virus	s__Wilnyevirus billnye	Species	N	0.97	11.38	0.279559	1.017	No
Prokaryotic virus	s__Curtobacterium phage Pize	Species	N	3.46	11.88	0.279559	0.925	No
Prokaryotic virus	s__Microbacterium phage Shocker	Species	ARN	8.23	0.02	0.279559	0.914	No
Prokaryotic virus	s__Paopuvirus poranda	Species	N	0.1	6.25	0.279559	0.789	No
Prokaryotic virus	s__Jedunavirus KpV80	Species	N	0.38	5.6	0.279559	0.718	No
Prokaryotic virus	s__Mycobacterium phage Megiddo	Species	ARN	4.92	0.2	0.279559	0.674	No
Prokaryotic virus	s__Casadabanvirus LPB1	Species	N	0.41	4.45	0.279559	0.606	No
Prokaryotic virus	g__Jwalphavirus	Genus	N	0.24	4.1	0.279559	0.586	No
Prokaryotic virus	s__Enhodamvirus VP2	Species	ARN	3.75	0.04	0.279559	0.569	No
Prokaryotic virus	s__Vequintavirus V5	Species	N	1.34	5.05	0.279559	0.569	No
Prokaryotic virus	g__Stoningtonvirus	Genus	N	0.06	3.57	0.279559	0.545	No
Prokaryotic virus	s__Gordonia phage Pickett	Species	ARN	3.98	0.65	0.279559	0.522	No
Prokaryotic virus	s__Stoningtonvirus VBP47	Species	N	0.06	2.81	0.279559	0.439	No
Prokaryotic virus	s__Escherichia phage SZH-1	Species	ARN	3.06	0.48	0.279559	0.413	No
Prokaryotic virus	s__Wifcevirus WFH	Species	N	0.32	2.79	0.279559	0.394	No
Prokaryotic virus	s__Likavirus yasdnil	Species	ARN	2.46	0.22	0.279559	0.351	No
Prokaryotic virus	s__Bacillus phage F16Ba	Species	ARN	2.64	0.42	0.279559	0.347	No
Prokaryotic virus	g__Tangaroavirus	Genus	N	0.47	2.6	0.279559	0.329	No
Prokaryotic virus	g__Xylivirus	Genus	ARN	2.41	0.68	0.279559	0.238	No
Prokaryotic virus	s__Arthobacter virus Yang	Species	N	0.06	1.77	0.279559	0.235	No
Prokaryotic virus	s__Erwinia phage pEa_SNUABM_35	Species	N	0.63	2.25	0.279559	0.209	No
Prokaryotic virus	s__Usarudivirus SIRV5	Species	N	0.41	2	0.279559	0.2	No
Prokaryotic virus	s__Xylivirus Xf109	Species	ARN	1.94	0.53	0.279559	0.149	No
Prokaryotic virus	g__Imvubuvirus	Genus	ARN	1.48	0.15	0.279559	0.123	No
Prokaryotic virus	s__Efquatrovirus EcZZ2	Species	ARN	1.03	0.14	0.279559	0	No
Prokaryotic virus	s__Ilzatvirus hamlet	Species	N	0.46	1.21	0.279559	0	No
Prokaryotic virus	s__Pseudomonas phage phi297	Species	ARN	183.41	129.63	0.283493	1.731	No
Prokaryotic virus	s__Elunavirus L1	Species	N	33.4	88.7	0.283824	1.743	No
Prokaryotic virus	g__Samsavirus	Genus	N	1.73	24.39	0.283824	1.355	No
Prokaryotic virus	s__Halcyonevirus unity	Species	N	5.01	25.01	0.283824	1.301	No
Prokaryotic virus	g__Woesvirus	Genus	N	0.18	14.79	0.283824	1.165	No
Prokaryotic virus	s__Woesvirus woes	Species	N	0.14	11.44	0.283824	1.053	No
Prokaryotic virus	g__Lambovirus	Genus	N	0.6	8.15	0.283824	0.878	No
Prokaryotic virus	g__Micavirus	Genus	N	1.26	6	0.283824	0.676	No
Prokaryotic virus	s__Skunavirus sv38503	Species	N	0.15	4.05	0.283824	0.592	No
Prokaryotic virus	s__Micavirus Mica	Species	N	1.05	4.82	0.283824	0.575	No
Prokaryotic virus	g__Usarudivirus	Genus	N	0.93	4.17	0.283824	0.511	No
Prokaryotic virus	s__Tefnutvirus siom18	Species	ARN	2.65	0.37	0.283824	0.358	No
Prokaryotic virus	s__Sulfitobacter phage NYA-2014a	Species	N	0.24	2.51	0.283824	0.356	No
Prokaryotic virus	s__Burkholderia phage FLC10	Species	ARN	2.38	0.44	0.283824	0.287	No
Prokaryotic virus	s__Rosemountvirus UPFBP2	Species	N	0.63	2.54	0.283824	0.282	No
Prokaryotic virus	s__Schizotequatrovirus vh7d	Species	N	32.94	208.85	0.284659	2.245	No
Prokaryotic virus	g__Risjevirus	Genus	N	48.14	219.23	0.284659	2.233	No
Prokaryotic virus	s__Bequatrovirus troll	Species	N	21.18	181.08	0.284659	2.204	No
Prokaryotic virus	g__Immanueltrevirus	Genus	N	27.94	131.12	0.284659	2.014	No
Prokaryotic virus	s__Badaztecvirus badaztec1	Species	N	16.3	110.56	0.284659	1.974	No
Prokaryotic virus	g__Poindextervirus	Genus	N	5.47	95.15	0.284659	1.953	No
Prokaryotic virus	s__Hedwigvirus hedwig	Species	N	41.43	109.87	0.284659	1.835	No
Prokaryotic virus	s__Squashvirus squash	Species	N	3.76	26.56	0.284659	1.358	No
Prokaryotic virus	g__Basiliskvirus	Genus	N	31.62	43.2	0.284659	1.064	No
Prokaryotic virus	s__Detrevirus D3	Species	N	2.58	8.08	0.284659	0.74	No
Prokaryotic virus	s__Samwavirus StAB	Species	N	32.33	219.07	0.288099	2.271	No
Prokaryotic virus	s__Myoalterovirus PT11V22	Species	N	52.33	77.43	0.288099	1.4	No
Prokaryotic virus	s__Moonbeamvirus moonbeam	Species	N	101.05	3680.79	0.289737	3.554	No
Prokaryotic virus	s__Justusliebigvirus phi92	Species	N	1479.57	2073.66	0.289737	2.774	No
Prokaryotic virus	s__Streptococcus phage CHPC1062	Species	N	2.27	2.29	0.29372	0	No
Prokaryotic virus	g__Popoffvirus	Genus	N	65.27	4513.47	0.297091	3.648	No
Prokaryotic virus	g__Fipvunavirus	Genus	N	36.63	1697.51	0.297091	3.22	No
Prokaryotic virus	g__Kryptosalinivirus	Genus	N	12.5	216.64	0.297091	2.31	No
Prokaryotic virus	s__Staphylococcus phage phiN315	Species	N	17.11	161.08	0.297091	2.158	No
Prokaryotic virus	s__Acanthamoeba castellanii medusavirus	Species	ARN	309.85	178.65	0.297091	2.118	No
Prokaryotic virus	g__Marthavirus	Genus	N	19.13	135.17	0.297091	2.065	No
Prokaryotic virus	s__Ingelinevirus ingeline	Species	N	45.65	97.79	0.297091	1.717	No
Prokaryotic virus	g__Vendettavirus	Genus	N	18.09	23.04	0.297091	0.695	No
Prokaryotic virus	s__Erwinia phage AH04	Species	N	12.02	189.69	0.300986	2.25	No
Prokaryotic virus	g__Holosalinivirus	Genus	N	23.51	119.8	0.300986	1.984	No
Prokaryotic virus	g__Alexandravirus	Genus	N	5.46	83.96	0.300986	1.895	No
Prokaryotic virus	g__Palaemonvirus	Genus	N	100.17	583.79	0.301041	2.685	No
Prokaryotic virus	s__Gordonia phage Sidious	Species	N	92.18	437.73	0.301041	2.539	No
Prokaryotic virus	s__Agatevirus bobb	Species	N	41.54	60.72	0.301041	1.283	No
Prokaryotic virus	g__Heilongjiangvirus	Genus	ARN	10612.3	92.57	0.303825	4.022	No
Prokaryotic virus	s__Heilongjiangvirus Lb	Species	ARN	6303.17	64.66	0.303825	3.795	No
Prokaryotic virus	g__Blohavirus	Genus	ARN	6183.02	832.46	0.303825	3.728	No
Prokaryotic virus	s__Fernvirus shelly	Species	N	269.01	1226.98	0.303825	2.981	No
Prokaryotic virus	s__Smoothievirus bachita	Species	ARN	616.11	97.18	0.303825	2.715	No
Prokaryotic virus	s__Pankowvirus pv1717	Species	N	49.08	550.2	0.303825	2.7	No
Prokaryotic virus	s__Lactobacillus phage Lv-1	Species	ARN	544.27	288.02	0.303825	2.409	No
Prokaryotic virus	g__Cbastvirus	Genus	ARN	291.61	159.54	0.303825	2.121	No
Prokaryotic virus	s__Myrnavirus myrna	Species	N	13.44	40.1	0.303825	1.426	No
Prokaryotic virus	s__Pebcunavirus PBC1	Species	N	30.62	52.48	0.303825	1.34	No
Prokaryotic virus	s__Yangshan Harbor Nitrososphaeria virus	Species	N	376.72	397.35	0.303825	1.315	No
Prokaryotic virus	s__Lederbergvirus Sf6	Species	ARN	2065.12	0.8	0.305905	3.315	No
Prokaryotic virus	s__Dubowvirus dv85	Species	N	10.1	158.99	0.305905	2.173	No
Prokaryotic virus	s__Manuelvirus wrighton	Species	N	1.09	69.1	0.305905	1.833	No
Prokaryotic virus	s__Serwervirus 201phi21	Species	N	1.98	62.81	0.305905	1.784	No
Prokaryotic virus	s__Cinqassovirus aeh1	Species	N	3.73	56.94	0.305905	1.726	No
Prokaryotic virus	s__Callevirus Calle	Species	N	1.81	44.37	0.305905	1.629	No
Prokaryotic virus	s__Cyanophage P-RSM6	Species	N	4.51	42.72	0.305905	1.582	No
Prokaryotic virus	s__Inhavirus P12024L	Species	N	6.6	43.16	0.305905	1.563	No
Prokaryotic virus	s__Efquatrovirus SHEF4	Species	ARN	7.59	3.97	0.305905	0.559	No
Prokaryotic virus	g__Yokohamavirus	Genus	N	1.26	2.9	0.305905	0.215	No
Prokaryotic virus	g__Gemsvirus	Genus	N	208.84	1131.95	0.306761	2.965	No
Prokaryotic virus	g__Kisinvirus	Genus	N	24.8	762.4	0.306761	2.868	No
Prokaryotic virus	s__Gemsvirus gv5004652	Species	N	156.89	856.65	0.306761	2.845	No
Prokaryotic virus	s__Canhaevirus hiberniae	Species	N	925.21	1562.91	0.306761	2.805	No
Prokaryotic virus	s__Mimasvirus GAP32	Species	N	910.81	1513.03	0.306761	2.78	No
Prokaryotic virus	g__Pecentumvirus	Genus	N	50.79	499.25	0.306761	2.652	No
Prokaryotic virus	s__Kisinvirus pescaderoense	Species	N	18.89	447.01	0.306761	2.632	No
Prokaryotic virus	g__Beceayunavirus	Genus	N	62.68	446.07	0.306761	2.584	No
Prokaryotic virus	g__Biquartavirus	Genus	N	434.93	815.52	0.306761	2.58	No
Prokaryotic virus	g__Pippivirus	Genus	N	335.3	686.33	0.306761	2.545	No
Prokaryotic virus	g__Zhangqianvirus	Genus	N	65.28	361.89	0.306761	2.472	No
Prokaryotic virus	g__Obolenskvirus	Genus	N	4141.59	4397.02	0.306761	2.407	No
Prokaryotic virus	s__Slepowronvirus LPHM00113468	Species	ARN	383.17	62.3	0.307308	2.506	No
Prokaryotic virus	g__Piorkowskivirus	Genus	ARN	14692.3	453.75	0.307489	4.153	No
Prokaryotic virus	g__Eponavirus	Genus	N	2772.62	5415.69	0.307489	3.422	No
Prokaryotic virus	g__Mahlunavirus	Genus	N	3623.04	5554.97	0.307489	3.286	No
Prokaryotic virus	g__Coventryvirus	Genus	N	1503.33	3418.49	0.307489	3.282	No
Prokaryotic virus	s__Planktothrix phage PaV-LD	Species	N	846.59	2732.17	0.307489	3.275	No
Prokaryotic virus	g__Goettingenvirus	Genus	N	471.19	2140.77	0.307489	3.223	No
Prokaryotic virus	g__Pagevirus	Genus	ARN	2597.75	1246.14	0.307489	3.131	No
Prokaryotic virus	s__Goettingenvirus goe8	Species	N	369.34	1571.25	0.307489	3.08	No
Prokaryotic virus	g__Leicestervirus	Genus	N	2407.05	3547.98	0.307489	3.057	No
Prokaryotic virus	s__Deep-sea thermophilic phage D6E	Species	N	672.61	1699.2	0.307489	3.011	No
Prokaryotic virus	g__Baltivirus	Genus	ARN	1872.14	952.5	0.307489	2.964	No
Prokaryotic virus	s__Clostridium phage phiCT19406A	Species	N	301.24	1066.86	0.307489	2.884	No
Prokaryotic virus	s__Bacillus phage phBC6A52	Species	N	867.13	1436.64	0.307489	2.756	No
Prokaryotic virus	g__Waukeshavirus	Genus	N	174.95	649.82	0.307489	2.677	No
Prokaryotic virus	s__Lipsvirus ssm7	Species	N	97.57	373.18	0.307489	2.44	No
Prokaryotic virus	s__Brevibacillus phage Sundance	Species	N	1405.93	1446.99	0.307489	1.613	No
Prokaryotic virus	s__Corndogvirus catdawg	Species	N	1.93	6.6	0.307711	0.669	No
Prokaryotic virus	g__Alphaendornavirus	Genus	ARN	5.51	4.5	0.307711	0.001	No
Prokaryotic virus	g__Vibakivirus	Genus	ARN	2.29	2.25	0.307711	0	No
Prokaryotic virus	s__Vibakivirus vibaki	Species	ARN	1.84	1.51	0.307711	0	No
Prokaryotic virus	s__Synechococcus phage S-CBS1	Species	ARN	353.67	54.65	0.309966	2.476	No
Prokaryotic virus	s__Dalianvirus R1	Species	N	5.43	18.3	0.309966	1.11	No
Prokaryotic virus	s__Enterobacteria phage SfI	Species	ARN	8.52	4.21	0.309966	0.635	No
Prokaryotic virus	s__Ficleduovirus FCV1	Species	N	5	452.2	0.312682	2.651	No
Prokaryotic virus	s__Omarvirus tefunt	Species	N	4.49	36.69	0.312682	1.508	No
Prokaryotic virus	s__Mycobacterium virus Cornie	Species	N	6.22	21.66	0.312682	1.189	No
Prokaryotic virus	s__Fletchervirus NCTC12673	Species	N	2.58	15.91	0.312682	1.125	No
Prokaryotic virus	s__Zetavirus zeta1847	Species	N	7.77	12.87	0.312682	0.707	No
Prokaryotic virus	s__Pseudomonas phage PS-1	Species	N	10.98	168.28	0.319299	2.197	No
Prokaryotic virus	g__Agtrevirus	Genus	ARN	697.85	79.47	0.321852	2.791	No
Prokaryotic virus	s__Myranavirus phabba	Species	N	22.31	359.53	0.321852	2.528	No
Prokaryotic virus	s__Junavirus LJ	Species	N	135.62	395.73	0.321852	2.415	No
Prokaryotic virus	s__Streptomyces phage TurkishDelight	Species	N	9.4	192.79	0.321852	2.263	No
Prokaryotic virus	s__Kolesnikvirus Ea214	Species	N	11.9	132.01	0.321852	2.08	No
Prokaryotic virus	s__Haifavirus tim68	Species	N	6.14	118.6	0.321852	2.051	No
Prokaryotic virus	s__Sulfolobus monocaudavirus SMV3	Species	N	248.09	312.29	0.321852	1.808	No
Prokaryotic virus	s__Gibbetvirus rsm4	Species	N	6.84	36.98	0.321852	1.479	No
Prokaryotic virus	s__Clostridium phage phiCP34O	Species	ARN	42.19	17.41	0.321852	1.394	No
Prokaryotic virus	s__Halocynthia phage JM-2012	Species	N	11.96	24.67	0.321852	1.104	No
Prokaryotic virus	g__Phapecoctavirus	Genus	N	658.49	1026.92	0.323926	2.566	No
Prokaryotic virus	s__Pseudomonas phage vB_Pae_LC3I3	Species	N	74.51	438.28	0.323926	2.561	No
Prokaryotic virus	s__Plateaulakevirus pv2L372D	Species	ARN	318.14	99.11	0.323926	2.341	No
Prokaryotic virus	s__Staphylococcus phage StB12	Species	N	21.07	133.26	0.323926	2.05	No
Prokaryotic virus	g__Lwoffvirus	Genus	N	13.21	32.94	0.323926	1.295	No
Prokaryotic virus	g__Uwajimavirus	Genus	N	3.35	96.48	0.327792	1.969	No
Prokaryotic virus	s__Uwajimavirus PLgW1	Species	N	2.64	67.39	0.327792	1.811	No
Prokaryotic virus	s__Pecentumvirus AG20	Species	N	3.24	21.49	0.327792	1.261	No
Prokaryotic virus	s__Samsavirus HCTV2	Species	N	1.3	18.66	0.327792	1.24	No
Prokaryotic virus	s__Oslovirus ArgO145	Species	ARN	13.13	0.49	0.327792	1.102	No
Prokaryotic virus	s__Streptomyces phage Faust	Species	N	3	13.94	0.327792	1.039	No
Prokaryotic virus	g__Gediminasvirus	Genus	N	1.76	8.92	0.327792	0.855	No
Prokaryotic virus	s__Skunavirus CB13	Species	N	2.94	8.68	0.327792	0.759	No
Prokaryotic virus	s__Harbinvirus bacchae	Species	N	9.58	15.25	0.327792	0.753	No
Prokaryotic virus	g__Ahduovirus	Genus	N	2.82	7.53	0.327792	0.673	No
Prokaryotic virus	s__Burkholderia virus AH2	Species	N	1.54	5.85	0.327792	0.634	No
Prokaryotic virus	s__Triavirus StauST3982	Species	N	1.5	5.31	0.327792	0.582	No
Prokaryotic virus	s__Arthrobacter phage Shambre1	Species	N	1.05	4.55	0.327792	0.544	No
Prokaryotic virus	s__Gediminasvirus AchV4	Species	N	1.67	5.17	0.327792	0.544	No
Prokaryotic virus	s__Camvirus sitrop	Species	N	0.12	1.82	0.327792	0.231	No
Prokaryotic virus	s__Usarudivirus SIRV8	Species	N	0.25	1.34	0.327792	0.037	No
Prokaryotic virus	g__Simiispumavirus	Genus	N	0.68	1.42	0.327792	0	No
Prokaryotic virus	s__Squirrel monkey simian foamy virus	Species	N	0.49	1.12	0.327792	0	No
Prokaryotic virus	s__Coventryvirus SP197	Species	N	15.09	126.64	0.328944	2.047	No
Prokaryotic virus	s__Thermus phage TMA	Species	ARN	297.27	6.6	0.330464	2.463	No
Prokaryotic virus	s__Sortsnevirus sortsne	Species	N	0.68	141.39	0.330464	2.148	No
Prokaryotic virus	s__Xipdecavirus OP1	Species	ARN	46.56	0.98	0.330464	1.659	No
Prokaryotic virus	s__Unaquatrovirus LN34	Species	N	0.89	24.7	0.330464	1.377	No
Prokaryotic virus	g__Liebevirus	Genus	ARN	23.71	6.88	0.330464	1.226	No
Prokaryotic virus	g__Salutenavirus	Genus	N	2.36	15.77	0.330464	1.127	No
Prokaryotic virus	s__Salutenavirus salutena	Species	N	1.85	12.16	0.330464	1.013	No
Prokaryotic virus	s__Bantamvirus bantam	Species	ARN	7.89	0.19	0.330464	0.886	No
Prokaryotic virus	s__Anayavirus sirphilip	Species	N	3.73	8.64	0.330464	0.691	No
Prokaryotic virus	s__Jahgtovirus gastrointestinalis	Species	N	0.77	4.8	0.330464	0.605	No
Prokaryotic virus	s__Phietavirus B236	Species	N	5.81	8.9	0.330464	0.49	No
Prokaryotic virus	s__Arthrobacter virus Liebe	Species	ARN	7.14	4.77	0.330464	0.374	No
Prokaryotic virus	s__Papyrusvirus papyrus	Species	N	0.14	2.21	0.330464	0.315	No
Prokaryotic virus	s__Skunavirus S0139	Species	ARN	2.5	0.46	0.330464	0.309	No
Prokaryotic virus	s__Gregsiragusavirus CPD2	Species	N	0.34	1.5	0.330464	0.063	No
Prokaryotic virus	s__Imvubuvirus imvubu	Species	ARN	1.2	0.11	0.330464	0.035	No
Prokaryotic virus	g__Fibrovirus	Genus	ARN	0.68	0.2	0.330464	0	No
Prokaryotic virus	s__Aptresvirus AP3	Species	N	0.94	1.84	0.330464	0	No
Prokaryotic virus	s__Bovine immunodeficiency virus	Species	N	0.45	1.25	0.330464	0	No
Prokaryotic virus	g__Soupsvirus	Genus	N	34.1	67.31	0.332432	1.521	No
Prokaryotic virus	s__Stenotrophomonas phage S1	Species	ARN	5.21	5.14	0.332432	0	No
Prokaryotic virus	s__Popoffvirus pv56	Species	N	44.56	3346.51	0.334317	3.519	No
Prokaryotic virus	g__Fohxhuevirus	Genus	ARN	1183.53	152.83	0.334317	3.013	No
Prokaryotic virus	g__Trinifflemingvirus	Genus	N	17.62	101.8	0.334317	1.925	No
Prokaryotic virus	f__Matshushitaviridae	Family	N	17.68	73.42	0.334317	1.746	No
Prokaryotic virus	g__Emdodecavirus	Genus	N	47.41	81.14	0.334317	1.528	No
Prokaryotic virus	g__Bonaevitaevirus	Genus	N	20.09	44.33	0.334317	1.384	No
Prokaryotic virus	s__Vendettavirus vendetta	Species	N	14.34	17.52	0.334317	0.503	No
Prokaryotic virus	f__Fiersviridae	Family	N	1299.19	2508.35	0.338267	3.082	No
Prokaryotic virus	g__Anayavirus	Genus	N	53.26	373.82	0.338267	2.506	No
Prokaryotic virus	s__Pectobacterium phage ZF40	Species	ARN	114.77	91.07	0.338267	1.375	No
Prokaryotic virus	s__Pecentumvirus LMTA34	Species	N	13.59	34.57	0.338267	1.322	No
Prokaryotic virus	g__Pylasvirus	Genus	N	118.54	135.49	0.338267	1.229	No
Prokaryotic virus	s__Pipoluvirus rarus	Species	ARN	541.91	251.61	0.341048	2.463	No
Prokaryotic virus	s__Dinavirus dina	Species	N	41.82	160.59	0.341048	2.075	No
Prokaryotic virus	s__Cronobacter phage S13	Species	N	77.16	189.1	0.341048	2.049	No
Prokaryotic virus	g__Tedavirus	Genus	N	38.55	139.62	0.341048	2.005	No
Prokaryotic virus	s__Lactobacillus phage phig1e	Species	N	23.17	53.9	0.341048	1.487	No
Prokaryotic virus	s__Alces alces faeces associated microvirus MP10 5560	Species	ARN	9850.82	1170.69	0.341312	3.939	No
Prokaryotic virus	s__Nilusvirus ssm2	Species	N	7.07	66.74	0.341312	1.776	No
Prokaryotic virus	s__Synechococcus phage S-CBS4	Species	ARN	21.01	0.5	0.341312	1.312	No
Prokaryotic virus	f__Hafunaviridae	Family	N	34.27	50.53	0.341312	1.211	No
Prokaryotic virus	s__Arthrobacter phage Lizalica	Species	N	12.99	26.59	0.341312	1.134	No
Prokaryotic virus	s__Escherichia virus ESCO5	Species	N	3.19	12.78	0.341312	0.982	No
Prokaryotic virus	s__Dibbivirus AAM37	Species	N	10.42	16.81	0.341312	0.805	No
Prokaryotic virus	s__Anayavirus kisi	Species	N	8.7	11.93	0.341312	0.509	No
Prokaryotic virus	s__Arthrobacter phage Tweety19	Species	N	4.51	6.72	0.341312	0.345	No
Prokaryotic virus	s__Streptococcus phage phiARI0746	Species	N	4.56	5.85	0.341312	0.112	No
Prokaryotic virus	s__Mylasvirus persius	Species	N	210.71	332.5	0.342883	2.086	No
Prokaryotic virus	s__Uetakevirus phiV10	Species	ARN	82.65	31.93	0.342883	1.705	No
Prokaryotic virus	g__Amginevirus	Genus	N	40.26	40.39	0.342883	0	No
Prokaryotic virus	s__Wotdevirus murinus	Species	ARN	3369.38	1193.64	0.343978	3.338	No
Prokaryotic virus	s__Staphylococcus phage IME-SA4	Species	ARN	582.21	80.02	0.343978	2.701	No
Prokaryotic virus	s__Streptococcus phage Str-PAP-1	Species	N	33.94	334.89	0.343978	2.478	No
Prokaryotic virus	s__Beceayunavirus BceA1	Species	N	46.02	321.8	0.343978	2.441	No
Prokaryotic virus	g__Stonewallvirus	Genus	N	121.92	355.84	0.343978	2.369	No
Prokaryotic virus	g__Tsamsavirus	Genus	N	532.91	624.35	0.343978	1.961	No
Prokaryotic virus	g__Mushuvirus	Genus	N	279.84	4893.02	0.344523	3.664	No
Prokaryotic virus	g__Takahashivirus	Genus	N	376.57	1509.58	0.344523	3.054	No
Prokaryotic virus	s__Incheonvirus P12002L	Species	ARN	457.71	322.1	0.344523	2.132	No
Prokaryotic virus	f__Herelleviridae	Family	ARN	84954.1	51406.6	0.344704	4.526	No
Prokaryotic virus	g__Thornevirus	Genus	N	785.46	3555.03	0.344704	3.442	No
Prokaryotic virus	g__Jenstvirus	Genus	N	212.41	1023.6	0.344704	2.909	No
Prokaryotic virus	s__Pseudomonas phage YMC12/01/R24	Species	N	533.28	1265.88	0.344704	2.865	No
Prokaryotic virus	s__Streptococcus phage Dp-1	Species	N	860.54	1582.98	0.344704	2.859	No
Prokaryotic virus	s__Triavirus tv2958PVL	Species	N	48.53	440.17	0.344704	2.593	No
Prokaryotic virus	s__Cuauhnahuacvirus Y65	Species	N	85.57	472.26	0.344704	2.587	No
Prokaryotic virus	f__Pachyviridae	Family	ARN	5253.15	4893.74	0.344704	2.556	No
Prokaryotic virus	g__Schiekvirus	Genus	ARN	1031.62	790.58	0.344704	2.382	No
Prokaryotic virus	s__Cequinquevirus LLKu	Species	N	420.65	476.71	0.344704	1.749	No
Prokaryotic virus	s__Larmunavirus Lrm1	Species	N	101.92	146.41	0.344704	1.648	No
Prokaryotic virus	s__Phietavirus B166	Species	N	2.05	154.68	0.347971	2.184	No
Prokaryotic virus	s__Gordonia phage Maridalia	Species	N	5.22	44.65	0.347971	1.596	No
Prokaryotic virus	g__Dinodnavirus	Genus	N	18.18	50.75	0.347971	1.513	No
Prokaryotic virus	s__Sulfolobus monocaudavirus SMV1	Species	N	32.3	62.21	0.347971	1.476	No
Prokaryotic virus	g__Tofonivirus	Genus	N	14.66	32.14	0.347971	1.243	No
Prokaryotic virus	s__Tofonivirus foami	Species	N	10.87	25.26	0.347971	1.158	No
Prokaryotic virus	g__Dismasvirus	Genus	N	1.65	12.95	0.347971	1.053	No
Prokaryotic virus	g__Foxunavirus	Genus	N	0.66	11.83	0.347971	1.048	No
Prokaryotic virus	g__Neritesvirus	Genus	N	2.11	13.1	0.347971	1.041	No
Prokaryotic virus	s__Streptococcus phage SW12	Species	N	2.25	13.22	0.347971	1.04	No
Prokaryotic virus	s__Neritesvirus scam8	Species	N	1.66	10.34	0.347971	0.939	No
Prokaryotic virus	s__Pukovnikvirus pukovnik	Species	N	1.4	7.65	0.347971	0.796	No
Prokaryotic virus	s__Pseudomonas phage PPpW-3	Species	N	0.56	3.35	0.347971	0.445	No
Prokaryotic virus	g__Kaypoctavirus	Genus	ARN	23.07	21.62	0.347971	0.16	No
Prokaryotic virus	s__Kaypoctavirus KP8	Species	ARN	17.09	16.85	0.347971	0	No
Prokaryotic virus	g__Siaravirus	Genus	ARN	207228	3180.17	0.348659	5.31	No
Prokaryotic virus	s__Siaravirus siara	Species	ARN	54718.2	1766.23	0.348659	4.724	No
Prokaryotic virus	s__Buchavirus hiberniae	Species	N	235.26	13690.9	0.348659	4.129	No
Prokaryotic virus	g__Kingevirus	Genus	N	12.93	11768.1	0.348659	4.07	No
Prokaryotic virus	s__Kingevirus communis	Species	N	9.73	9242.04	0.348659	3.965	No
Prokaryotic virus	g__Petsuvirus	Genus	N	52.94	892.64	0.348659	2.924	No
Prokaryotic virus	g__Exceevirus	Genus	N	20.14	80.47	0.348659	1.781	No
Prokaryotic virus	s__Exceevirus Xc38	Species	N	14.34	62.86	0.348659	1.686	No
Prokaryotic virus	s__Innesvirus P9VFCI	Species	N	22.73	51.89	0.348659	1.465	No
Prokaryotic virus	s__Plateaulakevirus pv4L372XY	Species	N	11.01	18.54	0.348659	0.876	No
Prokaryotic virus	s__Kwaitsingvirus HK544	Species	ARN	813.92	0.34	0.351679	2.91	No
Prokaryotic virus	g__Yautsimvirus	Genus	ARN	315.99	1.87	0.351679	2.497	No
Prokaryotic virus	s__Yautsimvirus HK140	Species	ARN	174.21	1.4	0.351679	2.238	No
Prokaryotic virus	s__Vividuovirus mckinley	Species	N	1.47	119.55	0.351679	2.072	No
Prokaryotic virus	s__Omarvirus omar	Species	N	0.91	20.65	0.351679	1.295	No
Prokaryotic virus	s__Pseudotevenvirus gap161	Species	N	3.06	21.18	0.351679	1.258	No
Prokaryotic virus	s__Berlinvirus BA14	Species	N	1.44	11.93	0.351679	1.021	No
Prokaryotic virus	s__Sulfolobus monocaudavirus SMV2	Species	ARN	343.72	155.08	0.352971	2.276	No
Prokaryotic virus	s__Ashucavirus caenivicinum	Species	N	36.2	208.13	0.352971	2.235	No
Prokaryotic virus	s__Eurybiavirus MED4213	Species	N	38.43	128.13	0.352971	1.953	No
Prokaryotic virus	s__Obolenskvirus AbC62	Species	N	12.88	48.94	0.352971	1.557	No
Prokaryotic virus	s__Brucesealvirus CPS2	Species	N	8.17	29.78	0.352971	1.335	No
Prokaryotic virus	s__Aeropyrum pernix spindle-shaped virus 1	Species	N	18.07	31.29	0.352971	1.121	No
Prokaryotic virus	s__Likavirus hydra	Species	N	10.81	20.97	0.352971	1.007	No
Prokaryotic virus	s__Camtrevirus BtCS33	Species	N	2.28	12.39	0.352971	1.005	No
Prokaryotic virus	g__Zetavirus	Genus	N	9.78	16.59	0.352971	0.833	No
Prokaryotic virus	s__Phapecoctavirus ukendt	Species	ARN	10.46	6.09	0.352971	0.641	No
Prokaryotic virus	s__Mapvirus Ff47	Species	N	3.91	11.87	0.357943	0.901	No
Prokaryotic virus	g__Sukhumvitvirus	Genus	ARN	311.81	114.41	0.362081	2.295	No
Prokaryotic virus	g__Haifavirus	Genus	N	7.97	177.49	0.362081	2.229	No
Prokaryotic virus	s__Sukhumvitvirus T25	Species	ARN	243.65	82.97	0.362081	2.206	No
Prokaryotic virus	g__Akihdevirus	Genus	ARN	113.8	25.86	0.362081	1.944	No
Prokaryotic virus	s__Akihdevirus balticus	Species	ARN	87.18	16.03	0.362081	1.852	No
Prokaryotic virus	s__Acidianus tailed spindle virus	Species	N	12.88	79.51	0.362081	1.824	No
Prokaryotic virus	s__Avanivirus avani	Species	N	6.02	62.45	0.362081	1.752	No
Prokaryotic virus	g__Krampusvirus	Genus	ARN	48.31	3.79	0.362081	1.649	No
Prokaryotic virus	s__Nitunavirus grass	Species	N	7.76	26.19	0.362081	1.265	No
Prokaryotic virus	s__Mooglevirus moogle	Species	ARN	23.51	10.44	0.362081	1.116	No
Prokaryotic virus	s__Harbinvirus iacchus	Species	ARN	47.89	39.96	0.362081	0.9	No
Prokaryotic virus	g__Gundelvirus	Genus	N	712.63	1719.39	0.362536	3.003	No
Prokaryotic virus	s__Gundelvirus Gundel	Species	N	548.23	1289.15	0.362536	2.87	No
Prokaryotic virus	s__Lazarusvirus am101	Species	N	19.52	369.51	0.362536	2.544	No
Prokaryotic virus	s__Tsamsavirus tsamsa	Species	N	101.31	191.55	0.362536	1.955	No
Prokaryotic virus	s__Vapseptimavirus VAP7	Species	N	25.01	110.88	0.362536	1.934	No
Prokaryotic virus	g__Myoalterovirus	Genus	N	66.1	103.52	0.362536	1.573	No
Prokaryotic virus	s__Bacillus phage vB_BhaS-171	Species	N	418.25	800.44	0.364166	2.582	No
Prokaryotic virus	s__Chlamydiamicrovirus CPAR39	Species	ARN	9225.8	0	0.36812	3.965	No
Prokaryotic virus	g__Cymopoleiavirus	Genus	ARN	1895.66	0	0.36812	3.278	No
Prokaryotic virus	s__Cymopoleiavirus swam2	Species	ARN	1492.74	0	0.36812	3.174	No
Prokaryotic virus	s__Tequintavirus SHSML45	Species	ARN	927.04	0	0.36812	2.967	No
Prokaryotic virus	s__Microviridae Fen7786_21	Species	N	0	908.4	0.36812	2.958	No
Prokaryotic virus	s__Escherichia phage vB_EcoS-Ro145c2YLVW	Species	N	0	711.07	0.36812	2.852	No
Prokaryotic virus	s__Tequintavirus SP01	Species	ARN	680.34	0	0.36812	2.833	No
Prokaryotic virus	s__Tequatrovirus ime09	Species	ARN	679.38	0	0.36812	2.832	No
Prokaryotic virus	s__Salmonella phage vB_STy-RN29	Species	ARN	667.25	0	0.36812	2.824	No
Prokaryotic virus	s__Tequintavirus fp01	Species	ARN	646.98	0	0.36812	2.811	No
Prokaryotic virus	s__Epseptimavirus bombadil	Species	ARN	637.08	0	0.36812	2.804	No
Prokaryotic virus	s__Salmonella phage BPS11Q3	Species	N	0	468.42	0.36812	2.671	No
Prokaryotic virus	s__Gordonia phage Commandaria	Species	ARN	427.54	0	0.36812	2.631	No
Prokaryotic virus	s__Microviridae Bog9017_22	Species	ARN	362.91	0	0.36812	2.56	No
Prokaryotic virus	s__Tequintavirus oldekolle	Species	ARN	353.2	0	0.36812	2.548	No
Prokaryotic virus	s__Tequintavirus SP15	Species	ARN	264.93	0	0.36812	2.423	No
Prokaryotic virus	s__Salmonella phage pink	Species	N	0	219.55	0.36812	2.342	No
Prokaryotic virus	s__Klebsiella phage BUCT610	Species	N	0	212.34	0.36812	2.327	No
Prokaryotic virus	s__Lederbergvirus ST64T	Species	ARN	204.13	0	0.36812	2.31	No
Prokaryotic virus	s__Epseptimavirus stitch	Species	ARN	168.25	0	0.36812	2.226	No
Prokaryotic virus	s__Pseudoalteromonas phage HS1	Species	N	0	151.92	0.36812	2.182	No
Prokaryotic virus	s__Tunavirus IME18	Species	ARN	149.29	0	0.36812	2.174	No
Prokaryotic virus	g__Coopervirus	Genus	N	0	149.02	0.36812	2.173	No
Prokaryotic virus	s__Ceduovirus CHPC1020	Species	N	0	146.72	0.36812	2.166	No
Prokaryotic virus	s__Dubowvirus MR25	Species	N	0	135.19	0.36812	2.131	No
Prokaryotic virus	s__Tlsvirus sazh	Species	N	0	128.48	0.36812	2.109	No
Prokaryotic virus	s__Coopervirus fortunato	Species	N	0	128.28	0.36812	2.108	No
Prokaryotic virus	s__Bordetella virus MW2	Species	N	0	123.64	0.36812	2.092	No
Prokaryotic virus	s__Tequintavirus mar004NP2	Species	ARN	112.03	0	0.36812	2.049	No
Prokaryotic virus	s__Microviridae Bog1249_12	Species	N	0	110.13	0.36812	2.042	No
Prokaryotic virus	s__Pbunavirus LBL3	Species	N	0	100.45	0.36812	2.002	No
Prokaryotic virus	s__Warwickvirus tonnikala	Species	N	0	98.92	0.36812	1.995	No
Prokaryotic virus	s__Felixounavirus VpaE1	Species	ARN	86.77	0	0.36812	1.938	No
Prokaryotic virus	s__Klebsiella phage ZCKP8	Species	N	0	86.39	0.36812	1.936	No
Prokaryotic virus	s__Zicotriavirus ZC03	Species	ARN	75.13	0	0.36812	1.876	No
Prokaryotic virus	s__Klebsiella phage SBP	Species	N	0	71.48	0.36812	1.854	No
Prokaryotic virus	s__Bixzunavirus bigswole	Species	N	0	68.54	0.36812	1.836	No
Prokaryotic virus	g__Hnatkovirus	Genus	ARN	67.58	0	0.36812	1.83	No
Prokaryotic virus	s__Chimpanzee faeces associated circular DNA molecule 1	Species	N	0	63.63	0.36812	1.804	No
Prokaryotic virus	s__Kratiovirus thyatira	Species	ARN	61.08	0	0.36812	1.786	No
Prokaryotic virus	s__Cronobacter phage CR5	Species	N	0	54.98	0.36812	1.74	No
Prokaryotic virus	f__Fredfastierviridae	Family	ARN	50.92	0	0.36812	1.707	No
Prokaryotic virus	s__Streptococcus phage 7A5	Species	N	0	50.91	0.36812	1.707	No
Prokaryotic virus	s__Hnatkovirus DS6A	Species	ARN	50.74	0	0.36812	1.705	No
Prokaryotic virus	s__Taipeivirus 0507KN21	Species	N	0	46.51	0.36812	1.668	No
Prokaryotic virus	s__Moonvirus moon	Species	N	0	41.18	0.36812	1.615	No
Prokaryotic virus	s__Kayfunavirus Vec13	Species	N	0	40.01	0.36812	1.602	No
Prokaryotic virus	s__Drulisvirus KP34	Species	ARN	38.63	0	0.36812	1.587	No
Prokaryotic virus	g__Jamesmcgillvirus	Genus	ARN	36.89	0	0.36812	1.567	No
Prokaryotic virus	g__Tertilicivirus	Genus	ARN	34.72	0	0.36812	1.541	No
Prokaryotic virus	s__Serratia phage Serbin	Species	N	0	33.57	0.36812	1.526	No
Prokaryotic virus	s__Limdunavirus Lmd1	Species	ARN	32.24	0	0.36812	1.508	No
Prokaryotic virus	s__Berlinvirus A7	Species	ARN	31.88	0	0.36812	1.503	No
Prokaryotic virus	s__Erwinia phage pEa_SNUABM_17	Species	N	0	30.58	0.36812	1.485	No
Prokaryotic virus	s__Fishburnevirus firstplacepfu	Species	ARN	29.18	0	0.36812	1.465	No
Prokaryotic virus	s__Phapecoctavirus nieznany	Species	N	0	29.09	0.36812	1.464	No
Prokaryotic virus	g__Efbeekayvirus	Genus	ARN	28.89	0	0.36812	1.461	No
Prokaryotic virus	s__Escherichia phage BF9	Species	N	0	28.71	0.36812	1.458	No
Prokaryotic virus	s__Tertilicivirus Pf3	Species	ARN	27.21	0	0.36812	1.435	No
Prokaryotic virus	g__Scottvirus	Genus	ARN	25.09	0	0.36812	1.4	No
Prokaryotic virus	s__Pahexavirus keiki	Species	N	0	23.67	0.36812	1.374	No
Prokaryotic virus	s__Kayfunavirus IMM002	Species	N	0	21.7	0.36812	1.336	No
Prokaryotic virus	s__Pylasvirus pylas	Species	ARN	20.66	0	0.36812	1.315	No
Prokaryotic virus	g__Eapunavirus	Genus	ARN	20.61	0	0.36812	1.314	No
Prokaryotic virus	s__Teseptimavirus 13a	Species	ARN	20.6	0	0.36812	1.314	No
Prokaryotic virus	s__Claudivirus claudi	Species	ARN	20.44	0	0.36812	1.31	No
Prokaryotic virus	s__Pseudomonas phage PaP2	Species	ARN	20.23	0	0.36812	1.306	No
Prokaryotic virus	g__Bdellomicrovirus	Genus	N	0	19.91	0.36812	1.299	No
Prokaryotic virus	g__Nerrivikvirus	Genus	ARN	19.52	0	0.36812	1.29	No
Prokaryotic virus	s__Eganvirus SW9	Species	N	0	18.39	0.36812	1.265	No
Prokaryotic virus	g__Sukuvirus	Genus	N	0	18.03	0.36812	1.256	No
Prokaryotic virus	s__Anayavirus curiosium	Species	ARN	17.94	0	0.36812	1.254	No
Prokaryotic virus	g__Lavrentievavirus	Genus	ARN	17.82	0	0.36812	1.251	No
Prokaryotic virus	g__Unyawovirus	Genus	ARN	17.6	0	0.36812	1.246	No
Prokaryotic virus	s__Efbeekayvirus P184	Species	ARN	17.14	0	0.36812	1.234	No
Prokaryotic virus	s__Likavirus nanodon	Species	ARN	17.12	0	0.36812	1.234	No
Prokaryotic virus	g__Tuodvirus	Genus	ARN	17.11	0	0.36812	1.233	No
Prokaryotic virus	s__Pseudomonas phage Epa40	Species	ARN	16.76	0	0.36812	1.224	No
Prokaryotic virus	s__Skysandvirus skysand	Species	ARN	16.69	0	0.36812	1.222	No
Prokaryotic virus	s__Escherichia phage U1G	Species	N	0	16.63	0.36812	1.221	No
Prokaryotic virus	s__Webervirus sin4	Species	ARN	15.98	0	0.36812	1.204	No
Prokaryotic virus	g__Sukkupivirus	Genus	ARN	15.67	0	0.36812	1.195	No
Prokaryotic virus	s__Eapunavirus Eap1	Species	ARN	15.47	0	0.36812	1.19	No
Prokaryotic virus	s__Nerrivikvirus srim2	Species	ARN	15.37	0	0.36812	1.187	No
Prokaryotic virus	g__Dardanusvirus	Genus	N	0	14.62	0.36812	1.165	No
Prokaryotic virus	s__Sukuvirus RSPII1	Species	N	0	14.17	0.36812	1.151	No
Prokaryotic virus	s__Charlievirus butters	Species	ARN	13.94	0	0.36812	1.144	No
Prokaryotic virus	s__Teseptimavirus Vi06	Species	ARN	13.94	0	0.36812	1.144	No
Prokaryotic virus	s__Pifdecavirus PFP1	Species	ARN	13.73	0	0.36812	1.138	No
Prokaryotic virus	s__Scottvirus scott	Species	ARN	13.6	0	0.36812	1.134	No
Prokaryotic virus	s__Teetrevirus 2050H2	Species	ARN	13.62	0	0.36812	1.134	No
Prokaryotic virus	s__Tuodvirus phD2B	Species	ARN	13.48	0	0.36812	1.13	No
Prokaryotic virus	g__Lophivirus	Genus	ARN	13.3	0	0.36812	1.124	No
Prokaryotic virus	s__Unyawovirus DUPPII	Species	ARN	13.21	0	0.36812	1.121	No
Prokaryotic virus	s__Benedictvirus benedict	Species	ARN	12.72	0	0.36812	1.104	No
Prokaryotic virus	g__Akiravirus	Genus	ARN	12.43	0	0.36812	1.094	No
Prokaryotic virus	g__Sanyabayvirus	Genus	N	0	11.97	0.36812	1.078	No
Prokaryotic virus	s__Ceduovirus D4412	Species	N	0	11.83	0.36812	1.073	No
Prokaryotic virus	s__Gamaleyavirus ECBP1	Species	N	0	11.82	0.36812	1.073	No
Prokaryotic virus	s__Pahexavirus PHL132N00	Species	ARN	11.63	0	0.36812	1.066	No
Prokaryotic virus	s__Limdunavirus LN03	Species	ARN	11.53	0	0.36812	1.062	No
Prokaryotic virus	s__Dardanusvirus dardanus	Species	N	0	11.49	0.36812	1.06	No
Prokaryotic virus	s__Klebsiella phage vB_Kpn_ZC2	Species	ARN	11.27	0	0.36812	1.052	No
Prokaryotic virus	s__Arthrobacter phage Zaheer	Species	ARN	11.03	0	0.36812	1.043	No
Prokaryotic virus	g__Hongcheonvirus	Genus	ARN	11.01	0	0.36812	1.042	No
Prokaryotic virus	s__Likavirus aaronocolus	Species	N	0	10.79	0.36812	1.033	No
Prokaryotic virus	s__Bdellomicrovirus MH2K	Species	N	0	10.74	0.36812	1.031	No
Prokaryotic virus	s__Hongcheonvirus DUPPV	Species	ARN	10.67	0	0.36812	1.028	No
Prokaryotic virus	s__Lavrentievavirus pPM01	Species	ARN	10.58	0	0.36812	1.024	No
Prokaryotic virus	s__Brujitavirus brujita	Species	ARN	10.53	0	0.36812	1.022	No
Prokaryotic virus	s__Lophivirus Xv2	Species	ARN	10.42	0	0.36812	1.018	No
Prokaryotic virus	s__Unahavirus uv1H	Species	N	0	10.37	0.36812	1.016	No
Prokaryotic virus	s__Sanyabayvirus DS1410Ws06	Species	N	0	10.31	0.36812	1.013	No
Prokaryotic virus	s__Berlinvirus FE44	Species	ARN	10.14	0	0.36812	1.006	No
Prokaryotic virus	s__Enhodamvirus VC8	Species	ARN	10.01	0	0.36812	1.001	No
Prokaryotic virus	s__Charlievirus Kevin1	Species	N	0	9.7	0.36812	0.987	No
Prokaryotic virus	s__Tulanevirus 50ahydr13pp	Species	ARN	9.7	0	0.36812	0.987	No
Prokaryotic virus	s__Timshelvirus timshel	Species	ARN	9.48	0	0.36812	0.977	No
Prokaryotic virus	g__Stupnyavirus	Genus	N	0	9.27	0.36812	0.967	No
Prokaryotic virus	s__Providencia phage PSTCR4	Species	ARN	9.08	0	0.36812	0.958	No
Prokaryotic virus	s__Vequintavirus JES2013	Species	N	0	9.05	0.36812	0.956	No
Prokaryotic virus	s__Stupnyavirus KM16C193	Species	N	0	8.94	0.36812	0.951	No
Prokaryotic virus	s__Streptococcus phage P7633	Species	ARN	8.87	0	0.36812	0.948	No
Prokaryotic virus	s__Pseudomonas virus PAE1	Species	ARN	8.23	0	0.36812	0.915	No
Prokaryotic virus	s__Fromanvirus JC27	Species	ARN	8.13	0	0.36812	0.91	No
Prokaryotic virus	s__Pukovnikvirus bactobuster	Species	ARN	7.98	0	0.36812	0.902	No
Prokaryotic virus	s__Limdunavirus LN12	Species	ARN	7.92	0	0.36812	0.899	No
Prokaryotic virus	g__Lauvirus	Genus	ARN	7.66	0	0.36812	0.884	No
Prokaryotic virus	g__Baxterfoxvirus	Genus	ARN	7.47	0	0.36812	0.873	No
Prokaryotic virus	s__Akiravirus akira	Species	ARN	7.38	0	0.36812	0.868	No
Prokaryotic virus	s__Yonseivirus N137	Species	ARN	7.38	0	0.36812	0.868	No
Prokaryotic virus	s__Mycobacterium phage Adzzy	Species	N	0	7.25	0.36812	0.861	No
Prokaryotic virus	s__Brussowvirus CHPC1248	Species	ARN	7.19	0	0.36812	0.857	No
Prokaryotic virus	g__Loessnervirus	Genus	ARN	7.16	0	0.36812	0.855	No
Prokaryotic virus	s__Carnodivirus cd4-like	Species	ARN	7.16	0	0.36812	0.855	No
Prokaryotic virus	s__Drulisvirus BO1E	Species	N	0	7.13	0.36812	0.853	No
Prokaryotic virus	g__Novosibovirus	Genus	ARN	7	0	0.36812	0.845	No
Prokaryotic virus	g__Makaravirus	Genus	N	0	6.97	0.36812	0.843	No
Prokaryotic virus	s__Triavirus tv15644	Species	ARN	6.9	0	0.36812	0.839	No
Prokaryotic virus	s__Microbacterium phage Katzastrophic	Species	N	0	6.82	0.36812	0.834	No
Prokaryotic virus	s__Timquatrovirus findley	Species	ARN	6.83	0	0.36812	0.834	No
Prokaryotic virus	s__Tulanevirus aes12	Species	ARN	6.82	0	0.36812	0.834	No
Prokaryotic virus	s__Arequatrovirus R4	Species	N	0	6.59	0.36812	0.819	No
Prokaryotic virus	s__Jamesmcgillvirus PaMx41	Species	ARN	6.53	0	0.36812	0.815	No
Prokaryotic virus	s__Mycobacterium phage Minerva	Species	ARN	6.27	0	0.36812	0.797	No
Prokaryotic virus	s__Zindervirus UAB78	Species	ARN	6.04	0	0.36812	0.781	No
Prokaryotic virus	g__Pradovirus	Genus	ARN	6.02	0	0.36812	0.78	No
Prokaryotic virus	s__Lauvirus lau218	Species	ARN	6.03	0	0.36812	0.78	No
Prokaryotic virus	s__Kostyavirus bask21	Species	ARN	5.93	0	0.36812	0.773	No
Prokaryotic virus	s__Foxunavirus fox5	Species	N	0	5.84	0.36812	0.767	No
Prokaryotic virus	s__Streptococcus phage P7134	Species	ARN	5.81	0	0.36812	0.764	No
Prokaryotic virus	s__Wbetavirus wbeta	Species	ARN	5.68	0	0.36812	0.755	No
Prokaryotic virus	s__Turbidovirus malec	Species	ARN	5.68	0	0.36812	0.754	No
Prokaryotic virus	f__Secoviridae	Family	ARN	5.65	0	0.36812	0.752	No
Prokaryotic virus	s__Loessnervirus Y2	Species	ARN	5.64	0	0.36812	0.751	No
Prokaryotic virus	s__Arthrobacter phage Darby	Species	ARN	5.56	0	0.36812	0.745	No
Prokaryotic virus	g__Irrigatiovirus	Genus	ARN	5.43	0	0.36812	0.735	No
Prokaryotic virus	s__Mycobacterium phage Phrux	Species	ARN	5.43	0	0.36812	0.735	No
Prokaryotic virus	s__Emperorvirus emperor	Species	ARN	5.41	0	0.36812	0.733	No
Prokaryotic virus	s__Leonardvirus melbins	Species	ARN	5.31	0	0.36812	0.725	No
Prokaryotic virus	s__Dubowvirus dv11	Species	ARN	5.29	0	0.36812	0.724	No
Prokaryotic virus	g__Torradovirus	Genus	ARN	5.28	0	0.36812	0.723	No
Prokaryotic virus	s__Cassava Torrado-like virus	Species	ARN	5.12	0	0.36812	0.709	No
Prokaryotic virus	g__Quesadillavirus	Genus	ARN	5.11	0	0.36812	0.708	No
Prokaryotic virus	s__Webervirus N141	Species	ARN	5.11	0	0.36812	0.708	No
[truncated: 2,676 more rows]

## Sheet: Table S4C
Table S4C: Matched contig records for lifestyle analysis
Group	Lifestyle	Matched record count	Percent	Method
Depleted in ARN	Unknown	928	23.559	PhaBOX
Depleted in ARN	Temperate	1155	29.322	PhaBOX
Depleted in ARN	Virulent	1856	47.119	PhaBOX
Enriched in ARN	Unknown	21	21.429	PhaBOX
Enriched in ARN	Temperate	52	53.061	PhaBOX
Enriched in ARN	Virulent	25	25.51	PhaBOX

## Sheet: Table S4D
Table S4D: Phage host summary
Group	Host (genus)	Differential phage species count	Percent	Host source
Depleted in ARN	Bacteroides	7	11.111	NCBI and Virus-Host DB
Depleted in ARN	Gordonia	6	9.524	NCBI and Virus-Host DB
Depleted in ARN	Bacillus	6	9.524	NCBI and Virus-Host DB
Depleted in ARN	Flavobacterium	4	6.349	NCBI and Virus-Host DB
Depleted in ARN	Lactobacillus	3	4.762	NCBI and Virus-Host DB
Depleted in ARN	Arthrobacter	3	4.762	NCBI and Virus-Host DB
Depleted in ARN	Vibrio	2	3.175	NCBI and Virus-Host DB
Depleted in ARN	Clostridium	2	3.175	NCBI and Virus-Host DB
Depleted in ARN	Mycolicibacterium	2	3.175	NCBI and Virus-Host DB
Depleted in ARN	Faecalibacterium	2	3.175	NCBI and Virus-Host DB
Depleted in ARN	Pseudomonas	1	1.587	NCBI and Virus-Host DB
Depleted in ARN	Enterococcus	1	1.587	NCBI and Virus-Host DB
Depleted in ARN	Escherichia/Clostridium	1	1.587	NCBI and Virus-Host DB
Depleted in ARN	Serratia	1	1.587	NCBI and Virus-Host DB
Depleted in ARN	Rhodococcus	1	1.587	NCBI and Virus-Host DB
Depleted in ARN	Actinomyces	1	1.587	NCBI and Virus-Host DB
Depleted in ARN	Corynebacterium	1	1.587	NCBI and Virus-Host DB
Depleted in ARN	Sphingomonas	1	1.587	NCBI and Virus-Host DB
Depleted in ARN	Brochothrix	1	1.587	NCBI and Virus-Host DB
Depleted in ARN	Thalassotalea	1	1.587	NCBI and Virus-Host DB
Depleted in ARN	Leptospira	1	1.587	NCBI and Virus-Host DB
Depleted in ARN	Acanthamoeba	1	1.587	NCBI and Virus-Host DB
Depleted in ARN	Paenibacillus	1	1.587	NCBI and Virus-Host DB
Depleted in ARN	Paeniglutamicibacter	1	1.587	NCBI and Virus-Host DB
Depleted in ARN	Unknown	1	1.587	NCBI and Virus-Host DB
Depleted in ARN	Propionibacterium	1	1.587	NCBI and Virus-Host DB
Depleted in ARN	Streptomyces	1	1.587	NCBI and Virus-Host DB
Depleted in ARN	Mannheimia	1	1.587	NCBI and Virus-Host DB
Depleted in ARN	Yersinia	1	1.587	NCBI and Virus-Host DB
Depleted in ARN	Streptococcus	1	1.587	NCBI and Virus-Host DB
Depleted in ARN	Thermoanaerobacterium	1	1.587	NCBI and Virus-Host DB
Depleted in ARN	Priestia	1	1.587	NCBI and Virus-Host DB
Depleted in ARN	Leuconostoc	1	1.587	NCBI and Virus-Host DB
Depleted in ARN	Microbacterium	1	1.587	NCBI and Virus-Host DB
Depleted in ARN	Cellulophaga	1	1.587	NCBI and Virus-Host DB
Depleted in ARN	Listeria	1	1.587	NCBI and Virus-Host DB
Enriched in ARN	Escherichia	3	30	NCBI and Virus-Host DB
Enriched in ARN	Salmonella	3	30	NCBI and Virus-Host DB
Enriched in ARN	Enterococcus	1	10	NCBI and Virus-Host DB
Enriched in ARN	Yersinia	1	10	NCBI and Virus-Host DB
Enriched in ARN	Dickeya	1	10	NCBI and Virus-Host DB
Enriched in ARN	Chlamydia	1	10	NCBI and Virus-Host DB
