# Supplementary material for: Remodeling of gut bacteriome and virome in acute retinal necrosis: expansion of Enterobacteriaceae-related taxa
Source: Front Microbiol. 2026 Jun 29;17:1848524. doi: 10.3389/fmicb.2026.1848524 (PMC13357178; doi:10.3389/fmicb.2026.1848524)
Supplement: Supplementary file 6 [file Table_5.XLSX]

## Sheet: Table S5
Table S5: Bacterial predicted functional pathway outputs
Pathway_ID	Pathway_Name	Significance	Model_coef	P_value	FDR	Mean_ARN	Mean_N	Direction by model	Meets differential threshold (FDR < 0.05 and |Model_coef| ≥ 2)
PWY-5028	L-histidine degradation II	Enriched in ARN	2.36867	0.000267859	0.016363	15.8046	2.22472	ARN-enriched	Yes
P105-PWY	TCA cycle IV (2-oxoglutarate decarboxylase)	Enriched in ARN	2.25598	0.000499311	0.016363	635.332	183.835	ARN-enriched	Yes
PWY0-1533	methylphosphonate degradation I	Enriched in ARN	2.5371	0.000628901	0.016363	334.069	74.181	ARN-enriched	Yes
GLYCOLYSIS-TCA-GLYOX-BYPASS	superpathway of glycolysis, pyruvate dehydrogenase, TCA, and glyoxylate bypass	Enriched in ARN	2.40896	0.000776296	0.016363	631.452	185.071	ARN-enriched	Yes
TCA-GLYOX-BYPASS	superpathway of glyoxylate bypass and TCA	Enriched in ARN	2.7415	0.000801746	0.016363	488.66	121.476	ARN-enriched	Yes
PWY-5860	superpathway of demethylmenaquinol-6 biosynthesis I	Enriched in ARN	2.05064	0.000812395	0.016363	413.203	111.614	ARN-enriched	Yes
PWY-5862	superpathway of demethylmenaquinol-9 biosynthesis	Enriched in ARN	2.05064	0.000812395	0.016363	413.203	111.614	ARN-enriched	Yes
GLUCARDEG-PWY	D-glucarate degradation I	Enriched in ARN	2.42499	0.000848005	0.016363	318.965	76.6434	ARN-enriched	Yes
GALACTARDEG-PWY	D-galactarate degradation I	Enriched in ARN	2.86477	0.000892525	0.016363	309.479	67.7717	ARN-enriched	Yes
GLUCARGALACTSUPER-PWY	superpathway of D-glucarate and D-galactarate degradation	Enriched in ARN	2.86477	0.000892525	0.016363	309.479	67.7717	ARN-enriched	Yes
GLYOXYLATE-BYPASS	glyoxylate cycle	Enriched in ARN	2.80297	0.00110886	0.017788	425.314	105.057	ARN-enriched	Yes
ENTBACSYN-PWY	enterobactin biosynthesis	Enriched in ARN	2.55818	0.0013878	0.0191888	510.077	148.248	ARN-enriched	Yes
PWY0-1415	superpathway of heme biosynthesis from uroporphyrinogen-III	Enriched in ARN	2.2292	0.00144539	0.0191888	337.392	88.9718	ARN-enriched	Yes
AST-PWY	L-arginine degradation II (AST pathway)	Enriched in ARN	3.57456	0.00149552	0.0191925	267.658	50.3449	ARN-enriched	Yes
HEME-BIOSYNTHESIS-II	heme biosynthesis I (aerobic)	Enriched in ARN	2.30074	0.001663	0.0196379	299.04	76.882	ARN-enriched	Yes
PWY0-1338	polymyxin resistance	Enriched in ARN	3.50195	0.00174456	0.0196379	261.903	54.334	ARN-enriched	Yes
ECASYN-PWY	enterobacterial common antigen biosynthesis	Enriched in ARN	3.28125	0.00209359	0.0206675	315.959	73.2732	ARN-enriched	Yes
LPSSYN-PWY	superpathway of lipopolysaccharide biosynthesis	Enriched in ARN	2.48725	0.00272921	0.0243033	325.47	95.9599	ARN-enriched	Yes
GOLPDLCAT-PWY	superpathway of glycerol degradation to 1,3-propanediol	Enriched in ARN	2.85007	0.00395318	0.0277483	62.4975	7.49392	ARN-enriched	Yes
FAO-PWY	fatty acid β-oxidation I	Enriched in ARN	2.08434	0.0040115	0.0277483	567.6	169.781	ARN-enriched	Yes
PWY0-321	phenylacetate degradation I (aerobic)	Enriched in ARN	3.43248	0.00413894	0.0277483	38.5925	2.53866	ARN-enriched	Yes
PWY-6071	superpathway of phenylethylamine degradation	Enriched in ARN	4.11629	0.00468478	0.0277483	35.9407	1.8288	ARN-enriched	Yes
THREOCAT-PWY	superpathway of L-threonine metabolism	Enriched in ARN	3.35642	0.00610694	0.0317726	118.72	13.1404	ARN-enriched	Yes
PWY-5747	2-methylcitrate cycle II	Enriched in ARN	3.04302	0.00628681	0.0318476	231.241	49.8505	ARN-enriched	Yes
PWY0-42	2-methylcitrate cycle I	Enriched in ARN	3.0646	0.00664643	0.0321506	230.199	49.7065	ARN-enriched	Yes
GLYCOL-GLYOXDEG-PWY	superpathway of glycol metabolism and degradation	Enriched in ARN	2.53333	0.00668064	0.0321506	332.215	81.3295	ARN-enriched	Yes
PWY-6182	superpathway of salicylate degradation	Enriched in ARN	2.71792	0.00763667	0.0351761	21.4517	1.86809	ARN-enriched	Yes
ORNDEG-PWY	superpathway of ornithine degradation	Enriched in ARN	3.58838	0.00771714	0.0351761	335.413	62.494	ARN-enriched	Yes
PWY-6185	4-methylcatechol degradation (ortho cleavage)	Enriched in ARN	3.01187	0.00806471	0.0351761	22.0572	1.77297	ARN-enriched	Yes
PWY-5417	catechol degradation III (ortho-cleavage pathway)	Enriched in ARN	2.69483	0.00813163	0.0351761	21.7462	1.95183	ARN-enriched	Yes
PWY-5431	aromatic compounds degradation via β-ketoadipate	Enriched in ARN	2.69483	0.00813163	0.0351761	21.7462	1.95183	ARN-enriched	Yes
PWY-7013	L-1,2-propanediol degradation	Enriched in ARN	2.06647	0.00863147	0.035509	563.857	136.393	ARN-enriched	Yes
PWY-7446	sulfoglycolysis	Enriched in ARN	3.56766	0.00872013	0.035509	225.356	48.3949	ARN-enriched	Yes
PWY-5181	toluene degradation III (aerobic) (via p-cresol)	Enriched in ARN	2.93921	0.00916819	0.035509	26.5327	2.16559	ARN-enriched	Yes
KETOGLUCONMET-PWY	ketogluconate metabolism	Enriched in ARN	3.20199	0.0100132	0.035509	340.69	73.8347	ARN-enriched	Yes
CATECHOL-ORTHO-CLEAVAGE-PWY	catechol degradation to β-ketoadipate	Enriched in ARN	2.60678	0.0103562	0.0359201	19.7828	1.88754	ARN-enriched	Yes
PPGPPMET-PWY	ppGpp biosynthesis	Enriched in ARN	2.284	0.0114105	0.037871	451.781	163.535	ARN-enriched	Yes
PROTOCATECHUATE-ORTHO-CLEAVAGE-PWY	protocatechuate degradation II (ortho-cleavage pathway)	Enriched in ARN	2.3157	0.0132795	0.040745	34.1416	3.91394	ARN-enriched	Yes
PWY0-1277	3-phenylpropanoate and 3-(3-hydroxyphenyl)propanoate degradation	Enriched in ARN	3.6552	0.0133952	0.040745	47.6561	2.22663	ARN-enriched	Yes
HCAMHPDEG-PWY	3-phenylpropanoate and 3-(3-hydroxyphenyl)propanoate degradation to 2-oxopent-4-enoate	Enriched in ARN	4.08942	0.0146581	0.043662	31.0581	1.01922	ARN-enriched	Yes
PWY-6690	cinnamate and 3-hydroxycinnamate degradation to 2-oxopent-4-enoate	Enriched in ARN	4.08942	0.0146581	0.043662	31.0581	1.01922	ARN-enriched	Yes
METHGLYUT-PWY	superpathway of methylglyoxal degradation	Enriched in ARN	3.14946	0.0155198	0.045266	250.176	58.9846	ARN-enriched	Yes
PWY-5022	4-aminobutanoate degradation V	Enriched in ARN	1.58561	2.97144e-05	0.01144	173.913	56.5751	ARN-enriched	No
PWY-7254	TCA cycle VII (acetate-producers)	Enriched in ARN	1.6525	0.000129235	0.016363	579.935	212.959	ARN-enriched	No
POLYAMSYN-PWY	superpathway of polyamine biosynthesis I	Enriched in ARN	1.17711	0.000288841	0.016363	590.513	278.815	ARN-enriched	No
PWY-5103	L-isoleucine biosynthesis III	Enriched in N	-0.309071	0.000623385	0.016363	1456.59	1788.74	N-enriched	No
PWY-5845	superpathway of menaquinol-9 biosynthesis	Enriched in ARN	1.80964	0.000637321	0.016363	402.094	123.009	ARN-enriched	No
PWY-5850	superpathway of menaquinol-6 biosynthesis I	Enriched in ARN	1.80964	0.000637321	0.016363	402.094	123.009	ARN-enriched	No
PWY-5896	superpathway of menaquinol-10 biosynthesis	Enriched in ARN	1.80964	0.000637321	0.016363	402.094	123.009	ARN-enriched	No
DAPLYSINESYN-PWY	L-lysine biosynthesis I	Enriched in N	-0.214365	0.000677411	0.016363	1201.4	1389.29	N-enriched	No
PWY-6700	queuosine biosynthesis	Enriched in ARN	0.623684	0.000818827	0.016363	788.276	522.656	ARN-enriched	No
ILEUSYN-PWY	L-isoleucine biosynthesis I (from threonine)	Enriched in N	-0.282207	0.000860876	0.016363	1597.13	1927.46	N-enriched	No
VALSYN-PWY	L-valine biosynthesis	Enriched in N	-0.282207	0.000860876	0.016363	1597.13	1927.46	N-enriched	No
ARG+POLYAMINE-SYN	superpathway of arginine and polyamine biosynthesis	Enriched in ARN	0.836721	0.00097294	0.0170265	708.549	418.106	ARN-enriched	No
BRANCHED-CHAIN-AA-SYN-PWY	superpathway of branched amino acid biosynthesis	Enriched in N	-0.294796	0.00103682	0.0173554	1486.14	1806.49	N-enriched	No
ALL-CHORISMATE-PWY	superpathway of chorismate metabolism	Enriched in ARN	1.95586	0.00116949	0.0180102	463.079	141.058	ARN-enriched	No
HISTSYN-PWY	L-histidine biosynthesis	Enriched in N	-0.347313	0.00123757	0.0183256	1197.4	1504.15	N-enriched	No
PWY-5101	L-isoleucine biosynthesis II	Enriched in N	-0.297522	0.00143164	0.0191888	1678.44	2042.82	N-enriched	No
PWY4FS-7	phosphatidylglycerol biosynthesis I (plastidic)	Enriched in N	-0.220717	0.0017232	0.0196379	1471.61	1710.88	N-enriched	No
PWY4FS-8	phosphatidylglycerol biosynthesis II (non-plastidic)	Enriched in N	-0.220717	0.0017232	0.0196379	1471.61	1710.88	N-enriched	No
PWY-5104	L-isoleucine biosynthesis IV	Enriched in N	-0.318678	0.00178526	0.0196379	1536.12	1901.57	N-enriched	No
PWY-5918	superpathay of heme biosynthesis from glutamate	Enriched in ARN	1.80248	0.00187147	0.0200144	389.562	136.687	ARN-enriched	No
PWY-6628	superpathway of L-phenylalanine biosynthesis	Enriched in ARN	0.647624	0.00199418	0.0204604	1060.5	714.082	ARN-enriched	No
PHOSLIPSYN-PWY	superpathway of phospholipid biosynthesis I (bacteria)	Enriched in N	-0.201267	0.00201947	0.0204604	1558.85	1788.27	N-enriched	No
PWY-6630	superpathway of L-tyrosine biosynthesis	Enriched in ARN	0.637881	0.0021725	0.0209104	1051.63	713.007	ARN-enriched	No
PWY-6317	galactose degradation I (Leloir pathway)	Enriched in N	-0.204943	0.0022807	0.0214163	1405.72	1614.53	N-enriched	No
PWY-3001	superpathway of L-isoleucine biosynthesis I	Enriched in N	-0.213781	0.00234841	0.0215271	1439.68	1660.03	N-enriched	No
PWY0-1241	ADP-L-glycero-β-D-manno-heptose biosynthesis	Enriched in ARN	1.40976	0.00277752	0.0243033	328.912	140.058	ARN-enriched	No
GLUCUROCAT-PWY	superpathway of β-D-glucuronide and D-glucuronate degradation	Enriched in ARN	0.689371	0.00291923	0.0249757	573.816	343.463	ARN-enriched	No
TCA	TCA cycle I (prokaryotic)	Enriched in ARN	0.669565	0.00320713	0.026334	899.31	590.547	ARN-enriched	No
KDO-NAGLIPASYN-PWY	superpathway of (Kdo)2-lipid A biosynthesis	Enriched in ARN	1.84587	0.0032148	0.026334	372.315	130.453	ARN-enriched	No
PWY-7392	taxadiene biosynthesis (engineered)	Enriched in ARN	0.820676	0.00341403	0.027277	718.553	443.627	ARN-enriched	No
PWY-7200	superpathway of pyrimidine deoxyribonucleoside salvage	Enriched in ARN	0.409555	0.00347162	0.027277	720.955	554.122	ARN-enriched	No
COMPLETE-ARO-PWY	superpathway of aromatic amino acid biosynthesis	Enriched in N	-0.244424	0.00385679	0.0277483	1511.43	1775.09	N-enriched	No
ARO-PWY	chorismate biosynthesis I	Enriched in N	-0.244751	0.00390566	0.0277483	1453.26	1707.53	N-enriched	No
REDCITCYC	TCA cycle VIII (helicobacter)	Enriched in ARN	1.49883	0.0040481	0.0277483	526.58	193.157	ARN-enriched	No
PWY-6151	S-adenosyl-L-methionine cycle I	Enriched in N	-0.254769	0.00421601	0.0277483	1191.64	1414.16	N-enriched	No
PWY-7094	fatty acid salvage	Enriched in ARN	1.51549	0.00425404	0.0277483	43.7155	17.8341	ARN-enriched	No
PWY-5897	superpathway of menaquinol-11 biosynthesis	Enriched in ARN	1.34786	0.00452536	0.0277483	424.418	171.185	ARN-enriched	No
PWY-5898	superpathway of menaquinol-12 biosynthesis	Enriched in ARN	1.34786	0.00452536	0.0277483	424.418	171.185	ARN-enriched	No
PWY-5899	superpathway of menaquinol-13 biosynthesis	Enriched in ARN	1.34786	0.00452536	0.0277483	424.418	171.185	ARN-enriched	No
PWY-2942	L-lysine biosynthesis III	Enriched in N	-0.225357	0.00455481	0.0277483	1559.47	1809.55	N-enriched	No
PWY-5838	superpathway of menaquinol-8 biosynthesis I	Enriched in ARN	1.30378	0.00460229	0.0277483	423.448	175.268	ARN-enriched	No
FUC-RHAMCAT-PWY	superpathway of fucose and rhamnose degradation	Enriched in ARN	0.684715	0.00462943	0.0277483	453.366	283.722	ARN-enriched	No
PWY-5840	superpathway of menaquinol-7 biosynthesis	Enriched in ARN	1.29557	0.00465785	0.0277483	433.708	181.042	ARN-enriched	No
HEXITOLDEGSUPER-PWY	superpathway of hexitol degradation (bacteria)	Enriched in ARN	1.09942	0.00482463	0.0281437	742.357	385.842	ARN-enriched	No
PWY-5100	pyruvate fermentation to acetate and lactate II	Enriched in N	-0.296163	0.00497289	0.0285756	1399.69	1698.55	N-enriched	No
PWY-5837	1,4-dihydroxy-2-naphthoate biosynthesis I	Enriched in ARN	1.87737	0.00508932	0.0288146	439.171	121.377	ARN-enriched	No
PWY-5863	superpathway of phylloquinol biosynthesis	Enriched in ARN	1.79502	0.00518688	0.0289413	445.984	134.902	ARN-enriched	No
PWY-5861	superpathway of demethylmenaquinol-8 biosynthesis	Enriched in ARN	1.46669	0.00526822	0.0289752	440.659	164.886	ARN-enriched	No
GALACT-GLUCUROCAT-PWY	superpathway of hexuronide and hexuronate degradation	Enriched in ARN	0.637399	0.00555598	0.0300991	522.263	322.718	ARN-enriched	No
PWY-5345	superpathway of L-methionine biosynthesis (by sulfhydrylation)	Enriched in ARN	1.05493	0.00562893	0.0300991	602.882	312.612	ARN-enriched	No
P461-PWY	hexitol fermentation to lactate, formate, ethanol and acetate	Enriched in ARN	1.48481	0.0058172	0.0306798	692.489	299.599	ARN-enriched	No
RHAMCAT-PWY	L-rhamnose degradation I	Enriched in ARN	0.746618	0.00621174	0.0318476	485.721	288.752	ARN-enriched	No
PWY-7184	pyrimidine deoxyribonucleotides de novo biosynthesis I	Enriched in ARN	0.565904	0.00645174	0.0321506	711.488	498.751	ARN-enriched	No
PWY-7111	pyruvate fermentation to isobutanol (engineered)	Enriched in N	-0.228063	0.00660934	0.0321506	1970.7	2301.83	N-enriched	No
PWY-6163	chorismate biosynthesis from 3-dehydroquinate	Enriched in N	-0.240213	0.00731807	0.0347834	1385.22	1620.88	N-enriched	No
GLYCOLYSIS-E-D	superpathway of glycolysis and Entner-Doudoroff	Enriched in ARN	0.592082	0.00754039	0.0351761	789.616	547.666	ARN-enriched	No
PWY-6386	UDP-N-acetylmuramoyl-pentapeptide biosynthesis II (lysine-containing)	Enriched in N	-0.258276	0.00783632	0.0351761	1379.01	1630.34	N-enriched	No
PWY-7197	pyrimidine deoxyribonucleotide phosphorylation	Enriched in ARN	0.537459	0.0080243	0.0351761	657.6	471.977	ARN-enriched	No
TRNA-CHARGING-PWY	tRNA charging	Enriched in N	-0.269819	0.00842415	0.035509	1348.99	1604.6	N-enriched	No
PWY0-845	superpathway of pyridoxal 5'-phosphate biosynthesis and salvage	Enriched in ARN	1.26023	0.00853064	0.035509	495.192	216.612	ARN-enriched	No
PWY-5097	L-lysine biosynthesis VI	Enriched in N	-0.212734	0.00905572	0.035509	1517.6	1743.66	N-enriched	No
PWY-1269	CMP-3-deoxy-D-manno-octulosonate biosynthesis I	Enriched in ARN	0.98268	0.00909423	0.035509	510.744	295.652	ARN-enriched	No
GALACTUROCAT-PWY	D-galacturonate degradation I	Enriched in ARN	0.456486	0.00917233	0.035509	570.903	409.84	ARN-enriched	No
PWY-7228	superpathway of guanosine nucleotides de novo biosynthesis I	Enriched in ARN	0.4807	0.00929053	0.035509	849.658	632.956	ARN-enriched	No
PWY-6126	superpathway of adenosine nucleotides de novo biosynthesis II	Enriched in N	-0.222274	0.00938633	0.035509	1583.33	1829.21	N-enriched	No
NAGLIPASYN-PWY	lipid IVA biosynthesis	Enriched in ARN	1.00758	0.00967623	0.035509	446.832	246.059	ARN-enriched	No
POLYISOPRENSYN-PWY	polyisoprenoid biosynthesis (E. coli)	Enriched in ARN	0.564994	0.00968047	0.035509	838.84	594.516	ARN-enriched	No
UBISYN-PWY	superpathway of ubiquinol-8 biosynthesis (prokaryotic)	Enriched in ARN	1.74528	0.00975104	0.035509	322.354	115.184	ARN-enriched	No
PWY-7196	superpathway of pyrimidine ribonucleosides salvage	Enriched in ARN	0.454828	0.00977644	0.035509	900.264	681.252	ARN-enriched	No
SO4ASSIM-PWY	sulfate reduction I (assimilatory)	Enriched in ARN	1.08311	0.0100242	0.035509	530.198	253.093	ARN-enriched	No
PYRIDOXSYN-PWY	pyridoxal 5'-phosphate biosynthesis I	Enriched in ARN	1.35041	0.0100682	0.035509	362.889	152.229	ARN-enriched	No
PWY-5855	ubiquinol-7 biosynthesis (prokaryotic)	Enriched in ARN	1.72911	0.0101454	0.035509	328.604	118.903	ARN-enriched	No
PWY-5856	ubiquinol-9 biosynthesis (prokaryotic)	Enriched in ARN	1.72911	0.0101454	0.035509	328.604	118.903	ARN-enriched	No
PWY-5857	ubiquinol-10 biosynthesis (prokaryotic)	Enriched in ARN	1.72911	0.0101454	0.035509	328.604	118.903	ARN-enriched	No
PWY-6708	ubiquinol-8 biosynthesis (prokaryotic)	Enriched in ARN	1.72911	0.0101454	0.035509	328.604	118.903	ARN-enriched	No
PWY-6121	5-aminoimidazole ribonucleotide biosynthesis I	Enriched in N	-0.221094	0.0106987	0.0364752	1445.92	1668.81	N-enriched	No
NONOXIPENT-PWY	pentose phosphate pathway (non-oxidative branch)	Enriched in N	-0.152002	0.0107057	0.0364752	2089.85	2315.11	N-enriched	No
PWY-6385	peptidoglycan biosynthesis III (mycobacteria)	Enriched in N	-0.23377	0.0110896	0.0374517	1361.17	1583.83	N-enriched	No
P162-PWY	L-glutamate degradation V (via hydroxyglutarate)	Enriched in ARN	1.51625	0.0113474	0.037871	13.8031	5.02293	ARN-enriched	No
PWY-7229	superpathway of adenosine nucleotides de novo biosynthesis I	Enriched in N	-0.211515	0.0117335	0.0386102	1659.9	1903.63	N-enriched	No
THRESYN-PWY	superpathway of L-threonine biosynthesis	Enriched in N	-0.154731	0.0118895	0.0386537	1385.44	1536.73	N-enriched	No
PWY-6353	purine nucleotides degradation II (aerobic)	Enriched in ARN	0.469034	0.0119475	0.0386537	854.753	623.295	ARN-enriched	No
PEPTIDOGLYCANSYN-PWY	peptidoglycan biosynthesis I (meso-diaminopimelate containing)	Enriched in N	-0.231707	0.0121198	0.0388845	1370.42	1592.04	N-enriched	No
SER-GLYSYN-PWY	superpathway of L-serine and glycine biosynthesis I	Enriched in N	-0.229744	0.0126286	0.0399391	1390.35	1613.74	N-enriched	No
PWY-6387	UDP-N-acetylmuramoyl-pentapeptide biosynthesis I (meso-diaminopimelate containing)	Enriched in N	-0.229656	0.012656	0.0399391	1389.41	1611.83	N-enriched	No
ANAGLYCOLYSIS-PWY	glycolysis III (from glucose)	Enriched in N	-0.189405	0.0127984	0.0400601	1622.42	1837.54	N-enriched	No
PWY-7219	adenosine ribonucleotides de novo biosynthesis	Enriched in N	-0.236521	0.0130042	0.0403758	1557.55	1814.48	N-enriched	No
PWY-6125	superpathway of guanosine nucleotides de novo biosynthesis II	Enriched in ARN	0.427123	0.0134406	0.040745	910.206	701.856	ARN-enriched	No
PWY-5667	CDP-diacylglycerol biosynthesis I	Enriched in N	-0.19939	0.0148564	0.043662	1693.43	1929.68	N-enriched	No
PWY0-1319	CDP-diacylglycerol biosynthesis II	Enriched in N	-0.19939	0.0148564	0.043662	1693.43	1929.68	N-enriched	No
PWY-6122	5-aminoimidazole ribonucleotide biosynthesis II	Enriched in N	-0.253269	0.0162539	0.0466998	1433.2	1682.43	N-enriched	No
PWY-6277	superpathway of 5-aminoimidazole ribonucleotide biosynthesis	Enriched in N	-0.253269	0.0162539	0.0466998	1433.2	1682.43	N-enriched	No
PWY-7221	guanosine ribonucleotides de novo biosynthesis	Enriched in N	-0.253315	0.0170932	0.0487473	1392.74	1633.46	N-enriched	No
COA-PWY	coenzyme A biosynthesis I	Not Significant	-0.234034	0.0179982	0.050729	1254.33	1457.08	N-enriched	No
PWY-6562	norspermidine biosynthesis	Not Significant	3.27631	0.0180516	0.050729	60.1383	2.95227	ARN-enriched	No
PWY0-162	superpathway of pyrimidine ribonucleotides de novo biosynthesis	Not Significant	0.35338	0.0186825	0.0515938	1012.99	814.447	ARN-enriched	No
3-HYDROXYPHENYLACETATE-DEGRADATION-PWY	4-hydroxyphenylacetate degradation	Not Significant	3.3732	0.0187128	0.0515938	37.2791	2.77242	ARN-enriched	No
PWY-6629	superpathway of L-tryptophan biosynthesis	Not Significant	2.55422	0.0187614	0.0515938	669.182	251.392	ARN-enriched	No
PWY-6969	TCA cycle V (2-oxoglutarate:ferredoxin oxidoreductase)	Not Significant	0.54293	0.0192351	0.0520273	905.897	654.497	ARN-enriched	No
SULFATE-CYS-PWY	superpathway of sulfate assimilation and cysteine biosynthesis	Not Significant	0.75092	0.0192574	0.0520273	734.271	446.341	ARN-enriched	No
PWY-5121	superpathway of geranylgeranyl diphosphate biosynthesis II (via MEP)	Not Significant	-0.419961	0.0193244	0.0520273	1189.95	1525.74	N-enriched	No
GLYCOGENSYNTH-PWY	glycogen biosynthesis I (from ADP-D-Glucose)	Not Significant	-0.324774	0.0196688	0.0523977	1575.01	1923.32	N-enriched	No
PWY-6467	Kdo transfer to lipid IVA III (Chlamydia)	Not Significant	1.00503	0.0198733	0.0523977	418.542	223.194	ARN-enriched	No
P281-PWY	3-phenylpropanoate degradation	Not Significant	2.33359	0.0200871	0.0523977	22.0125	2.54271	ARN-enriched	No
ARGDEG-PWY	superpathway of L-arginine, putrescine, and 4-aminobutanoate degradation	Not Significant	4.22462	0.0203287	0.0523977	82.7585	3.55848	ARN-enriched	No
ORNARGDEG-PWY	superpathway of L-arginine and L-ornithine degradation	Not Significant	4.22462	0.0203287	0.0523977	82.7585	3.55848	ARN-enriched	No
PWY0-41	allantoin degradation IV (anaerobic)	Not Significant	1.63018	0.020378	0.0523977	313.3	114.032	ARN-enriched	No
PWY-7400	L-arginine biosynthesis IV (archaebacteria)	Not Significant	-0.16256	0.0204147	0.0523977	1155.25	1285.41	N-enriched	No
ARGSYN-PWY	L-arginine biosynthesis I (via L-ornithine)	Not Significant	-0.162686	0.0211395	0.0538986	1159.12	1289.75	N-enriched	No
PWY-7242	D-fructuronate degradation	Not Significant	0.381853	0.0214701	0.0543815	846.209	641.053	ARN-enriched	No
PWY-6123	inosine-5'-phosphate biosynthesis I	Not Significant	-0.229394	0.0218782	0.0549249	1328.64	1538	N-enriched	No
HEMESYN2-PWY	heme biosynthesis II (anaerobic)	Not Significant	1.22684	0.0220636	0.0549249	427.46	202.428	ARN-enriched	No
PWY-5499	vitamin B6 degradation	Not Significant	-1.00835	0.0221126	0.0549249	0.00305746	0.0188196	N-enriched	No
PWY-5178	toluene degradation IV (aerobic) (via catechol)	Not Significant	2.17578	0.0225708	0.0557037	5.40931	0.708857	ARN-enriched	No
PWY0-166	superpathway of pyrimidine deoxyribonucleotides de novo biosynthesis (E. coli)	Not Significant	0.295214	0.0238111	0.0583903	854.552	710.189	ARN-enriched	No
OANTIGEN-PWY	O-antigen building blocks biosynthesis (E. coli)	Not Significant	-0.412861	0.0253982	0.0618881	1049.11	1332.69	N-enriched	No
PWY-841	superpathway of purine nucleotides de novo biosynthesis I	Not Significant	0.294936	0.0258552	0.0626053	1035.69	863.305	ARN-enriched	No
PWY-5686	UMP biosynthesis	Not Significant	-0.236337	0.0263002	0.0630214	1500.95	1743.17	N-enriched	No
PWY-5705	allantoin degradation to glyoxylate III	Not Significant	1.31686	0.0263544	0.0630214	290.105	134.752	ARN-enriched	No
PWY0-1261	anhydromuropeptides recycling	Not Significant	0.931121	0.0266929	0.0634369	1002.97	590.916	ARN-enriched	No
NAD-BIOSYNTHESIS-II	NAD salvage pathway II	Not Significant	1.29813	0.0270139	0.0638058	383.01	179.335	ARN-enriched	No
PWY-6507	4-deoxy-L-threo-hex-4-enopyranuronate degradation	Not Significant	0.628155	0.0279385	0.0655872	574.58	371.623	ARN-enriched	No
UDPNAGSYN-PWY	UDP-N-acetyl-D-glucosamine biosynthesis I	Not Significant	-0.219142	0.0282868	0.0660024	1131.04	1304.2	N-enriched	No
PWY-5505	L-glutamate and L-glutamine biosynthesis	Not Significant	-0.880251	0.0294358	0.0674312	814.035	1235.91	N-enriched	No
PWY-6895	superpathway of thiamin diphosphate biosynthesis II	Not Significant	0.597035	0.0296465	0.0674312	598.405	407.488	ARN-enriched	No
PWY-6107	chlorosalicylate degradation	Not Significant	1.196	0.0298708	0.0674312	0.309863	0.0992559	ARN-enriched	No
DENOVOPURINE2-PWY	superpathway of purine nucleotides de novo biosynthesis II	Not Significant	0.258085	0.0298999	0.0674312	1064.3	905.919	ARN-enriched	No
PWY-6703	preQ0 biosynthesis	Not Significant	0.384612	0.0299304	0.0674312	600.283	459.876	ARN-enriched	No
PWY-7208	superpathway of pyrimidine nucleobases salvage	Not Significant	-0.242909	0.02995	0.0674312	1603.14	1865.64	N-enriched	No
CALVIN-PWY	Calvin-Benson-Bassham cycle	Not Significant	-0.1361	0.0333931	0.074191	1649.29	1803.67	N-enriched	No
PYRIDNUCSYN-PWY	NAD biosynthesis I (from aspartate)	Not Significant	-0.332401	0.0336291	0.074191	935.976	1149.1	N-enriched	No
NONMEVIPP-PWY	methylerythritol phosphate pathway I	Not Significant	-0.431613	0.0337232	0.074191	1225.15	1564.79	N-enriched	No
PWY-7560	methylerythritol phosphate pathway II	Not Significant	-0.431613	0.0337232	0.074191	1225.15	1564.79	N-enriched	No
P441-PWY	superpathway of N-acetylneuraminate degradation	Not Significant	0.308784	0.0347827	0.0760871	961.498	796.236	ARN-enriched	No
METH-ACETATE-PWY	methanogenesis from acetate	Not Significant	-0.770104	0.0355123	0.0768768	296.513	448.773	N-enriched	No
PWY-621	sucrose degradation III (sucrose invertase)	Not Significant	0.32289	0.035543	0.0768768	2015.61	1605.19	ARN-enriched	No
PRPP-PWY	superpathway of histidine, purine, and pyrimidine biosynthesis	Not Significant	0.548595	0.036209	0.0778797	850.071	602.776	ARN-enriched	No
PWY-6471	peptidoglycan biosynthesis IV (Enterococcus faecium)	Not Significant	-0.520919	0.0374708	0.0796575	900.802	1191.3	N-enriched	No
METHYLGALLATE-DEGRADATION-PWY	methylgallate degradation	Not Significant	2.95406	0.0376464	0.0796575	21.8722	0.973739	ARN-enriched	No
GALLATE-DEGRADATION-I-PWY	gallate degradation II	Not Significant	2.95586	0.0376563	0.0796575	17.6168	0.77919	ARN-enriched	No
PWY-6565	superpathway of polyamine biosynthesis III	Not Significant	-1.69984	0.03818	0.0803241	0.0476163	0.173201	N-enriched	No
GLUCOSE1PMETAB-PWY	glucose and glucose-1-phosphate degradation	Not Significant	1.32473	0.039072	0.0817539	450.833	249.666	ARN-enriched	No
P23-PWY	reductive TCA cycle I	Not Significant	0.795843	0.0393608	0.0819131	643.505	376.418	ARN-enriched	No
PWY-7374	1,4-dihydroxy-6-naphthoate biosynthesis I	Not Significant	-3.08437	0.0396839	0.0821413	7.49925	33.5148	N-enriched	No
PWY-6609	adenine and adenosine salvage III	Not Significant	-0.232635	0.0399666	0.0822843	1403.08	1624.33	N-enriched	No
PWY490-3	nitrate reduction VI (assimilatory)	Not Significant	-1.20611	0.0423757	0.0866023	384.031	594.189	N-enriched	No
DTDPRHAMSYN-PWY	dTDP-L-rhamnose biosynthesis I	Not Significant	-0.522317	0.0425138	0.0866023	1145.64	1509.58	N-enriched	No
TYRFUMCAT-PWY	L-tyrosine degradation I	Not Significant	1.24563	0.0427826	0.0866911	5.62167	1.98889	ARN-enriched	No
PWY-5920	superpathway of heme biosynthesis from glycine	Not Significant	1.15424	0.0453555	0.0907655	82.0045	34.9285	ARN-enriched	No
PWY-7328	superpathway of UDP-glucose-derived O-antigen building blocks biosynthesis	Not Significant	0.875567	0.0454713	0.0907655	510.909	305.351	ARN-enriched	No
FASYN-ELONG-PWY	fatty acid elongation -- saturated	Not Significant	0.74063	0.0455006	0.0907655	996.581	643.451	ARN-enriched	No
ARGSYNBSUB-PWY	L-arginine biosynthesis II (acetyl cycle)	Not Significant	-0.166637	0.046929	0.0931323	1160.27	1290.58	N-enriched	No
P341-PWY	glycolysis V (Pyrococcus)	Not Significant	-2.57043	0.0478117	0.0938323	59.5018	146.087	N-enriched	No
BIOTIN-BIOSYNTHESIS-PWY	biotin biosynthesis I	Not Significant	0.874408	0.0479629	0.0938323	568.118	343.161	ARN-enriched	No
TEICHOICACID-PWY	teichoic acid (poly-glycerol) biosynthesis	Not Significant	-0.694728	0.0480129	0.0938323	173.777	251.424	N-enriched	No
GALLATE-DEGRADATION-II-PWY	gallate degradation I	Not Significant	3.15022	0.0483954	0.0941021	17.53	0.709989	ARN-enriched	No
FUCCAT-PWY	fucose degradation	Not Significant	0.575487	0.0504241	0.0975541	474.437	334.128	ARN-enriched	No
PYRIDNUCSAL-PWY	NAD salvage pathway I	Not Significant	-0.259696	0.0518943	0.0998966	965.463	1126.54	N-enriched	No
PWY-6737	starch degradation V	Not Significant	-0.356082	0.0523724	0.100315	1633.28	1994.22	N-enriched	No
PWY-7315	dTDP-N-acetylthomosamine biosynthesis	Not Significant	0.721104	0.0543655	0.103481	505.483	320.689	ARN-enriched	No
RUMP-PWY	formaldehyde oxidation I	Not Significant	1.00675	0.0546592	0.103481	380.034	210.85	ARN-enriched	No
PWY-6519	8-amino-7-oxononanoate biosynthesis I	Not Significant	0.932226	0.0548317	0.103481	563.896	330.329	ARN-enriched	No
PWY0-1479	tRNA processing	Not Significant	0.836709	0.0574168	0.107832	434.188	275.517	ARN-enriched	No
SALVADEHYPOX-PWY	adenosine nucleotides degradation II	Not Significant	0.485564	0.0592322	0.110701	808.778	583.714	ARN-enriched	No
PWY-5654	2-amino-3-carboxymuconate semialdehyde degradation to 2-oxopentenoate	Not Significant	1.28614	0.060517	0.112228	0.281604	0.094364	ARN-enriched	No
PWY-6901	superpathway of glucose and xylose degradation	Not Significant	0.463511	0.0606325	0.112228	861.314	639.595	ARN-enriched	No
GLYCOCAT-PWY	glycogen degradation I (bacterial)	Not Significant	-0.278135	0.0627319	0.114712	1561.98	1832.92	N-enriched	No
PWY-7391	isoprene biosynthesis II (engineered)	Not Significant	-1.31065	0.0627749	0.114712	0.416799	0.452751	N-enriched	No
FASYN-INITIAL-PWY	superpathway of fatty acid biosynthesis initiation (E. coli)	Not Significant	1.00097	0.0628682	0.114712	551.612	330.776	ARN-enriched	No
PWY-3781	aerobic respiration I (cytochrome c)	Not Significant	0.985055	0.0641456	0.116491	70.969	31.0943	ARN-enriched	No
PWY-6749	CMP-legionaminate biosynthesis I	Not Significant	-2.43957	0.0656238	0.118616	370.653	602.601	N-enriched	No
PWY-6944	androstenedione degradation	Not Significant	0.335405	0.069059	0.124242	0.0890206	0	ARN-enriched	No
PWY-5420	catechol degradation II (meta-cleavage pathway)	Not Significant	1.28351	0.073535	0.131123	1.70694	0.869377	ARN-enriched	No
PWY-6263	superpathway of menaquinol-8 biosynthesis II	Not Significant	-2.49436	0.0735649	0.131123	45.164	93.3648	N-enriched	No
PWY-1861	formaldehyde assimilation II (RuMP Cycle)	Not Significant	1.01558	0.0749321	0.132944	650.047	369.566	ARN-enriched	No
PWY-7211	superpathway of pyrimidine deoxyribonucleotides de novo biosynthesis	Not Significant	0.494067	0.0796919	0.140706	713.958	512.777	ARN-enriched	No
P42-PWY	incomplete reductive TCA cycle	Not Significant	0.307078	0.0800377	0.140706	883.507	722.216	ARN-enriched	No
PWY-6282	palmitoleate biosynthesis I (from (5Z)-dodec-5-enoate)	Not Significant	0.93224	0.0811077	0.14139	614.026	384.361	ARN-enriched	No
PWY-5415	catechol degradation I (meta-cleavage pathway)	Not Significant	1.38858	0.0811613	0.14139	13.1239	3.62544	ARN-enriched	No
PWYG-321	mycolate biosynthesis	Not Significant	0.892871	0.0820432	0.142017	676.379	432.125	ARN-enriched	No
PWY-6608	guanosine nucleotides degradation III	Not Significant	0.436504	0.0822591	0.142017	830.71	618.762	ARN-enriched	No
PWY-7371	1,4-dihydroxy-6-naphthoate biosynthesis II	Not Significant	-2.6176	0.0846489	0.145407	30.5787	47.2559	N-enriched	No
PWY-7664	oleate biosynthesis IV (anaerobic)	Not Significant	0.884834	0.0850428	0.145407	666.672	427.546	ARN-enriched	No
PWY-6713	L-rhamnose degradation II	Not Significant	0.571531	0.0853558	0.145407	0.157599	0	ARN-enriched	No
PWY-6612	superpathway of tetrahydrofolate biosynthesis	Not Significant	0.251433	0.0860014	0.145861	895.658	746.818	ARN-enriched	No
PWY0-862	(5Z)-dodec-5-enoate biosynthesis	Not Significant	0.891768	0.0875574	0.147849	619.213	388.643	ARN-enriched	No
PWY-7323	superpathway of GDP-mannose-derived O-antigen building blocks biosynthesis	Not Significant	0.361266	0.0900453	0.151386	582.839	445.547	ARN-enriched	No
SUCSYN-PWY	sucrose biosynthesis I (from photosynthesis)	Not Significant	-0.590992	0.0917849	0.15298	0	0.08969	N-enriched	No
PWY-7347	sucrose biosynthesis III	Not Significant	-0.591014	0.0917881	0.15298	0	0.0269169	N-enriched	No
PWY-5989	stearate biosynthesis II (bacteria and plants)	Not Significant	0.883092	0.0948215	0.156274	584.91	379.462	ARN-enriched	No
PWY-7220	adenosine deoxyribonucleotides de novo biosynthesis II	Not Significant	-0.196713	0.0949819	0.156274	1845.88	2075.22	N-enriched	No
PWY-7222	guanosine deoxyribonucleotides de novo biosynthesis II	Not Significant	-0.196713	0.0949819	0.156274	1845.88	2075.22	N-enriched	No
P621-PWY	nylon-6 oligomer degradation	Not Significant	0.936574	0.0958492	0.15703	0.258301	0.117415	ARN-enriched	No
1CMET2-PWY	N10-formyl-tetrahydrofolate biosynthesis	Not Significant	-0.0974792	0.0976434	0.159291	1185.52	1263.81	N-enriched	No
PWY-5913	TCA cycle VI (obligate autotrophs)	Not Significant	0.384576	0.0990593	0.160919	668.706	528.309	ARN-enriched	No
PWY-7187	pyrimidine deoxyribonucleotides de novo biosynthesis II	Not Significant	0.166669	0.0998254	0.161482	846.366	761.349	ARN-enriched	No
PWY-5154	L-arginine biosynthesis III (via N-acetyl-L-citrulline)	Not Significant	0.666477	0.102519	0.165145	575.586	382.736	ARN-enriched	No
PWY-6891	thiazole biosynthesis II (Bacillus)	Not Significant	0.388365	0.103507	0.166043	533.633	418.3	ARN-enriched	No
COLANSYN-PWY	colanic acid building blocks biosynthesis	Not Significant	0.308521	0.106361	0.169912	672.014	534.647	ARN-enriched	No
PWY-6588	pyruvate fermentation to acetone	Not Significant	0.71954	0.108552	0.172696	621.353	365.891	ARN-enriched	No
PENTOSE-P-PWY	pentose phosphate pathway	Not Significant	0.356648	0.109157	0.172944	789.583	622.746	ARN-enriched	No
PWY-7198	pyrimidine deoxyribonucleotides de novo biosynthesis IV	Not Significant	-1.35927	0.109769	0.173201	162.936	242.092	N-enriched	No
HOMOSER-METSYN-PWY	L-methionine biosynthesis I	Not Significant	0.457935	0.110407	0.173496	756.973	576.992	ARN-enriched	No
GLUTORN-PWY	L-ornithine biosynthesis	Not Significant	-0.175237	0.118377	0.185266	945.078	1049.13	N-enriched	No
PWY-6210	2-aminophenol degradation	Not Significant	1.28034	0.120838	0.18766	0.134609	0.0303142	ARN-enriched	No
PWY-5419	catechol degradation to 2-oxopent-4-enoate II	Not Significant	1.17329	0.120882	0.18766	1.1164	0.632737	ARN-enriched	No
MET-SAM-PWY	superpathway of S-adenosyl-L-methionine biosynthesis	Not Significant	0.369349	0.123621	0.191141	927.118	751.383	ARN-enriched	No
PWY-5177	glutaryl-CoA degradation	Not Significant	0.776181	0.126956	0.195513	128.993	77.0335	ARN-enriched	No
PWY-1882	superpathway of C1 compounds oxidation to CO2	Not Significant	1.34951	0.129335	0.198382	0.368038	0.192378	ARN-enriched	No
PWY-5198	factor 420 biosynthesis	Not Significant	1.10301	0.137497	0.210065	0.179866	0.0104351	ARN-enriched	No
PWY-6339	syringate degradation	Not Significant	2.53945	0.138141	0.210191	33.3743	1.3252	ARN-enriched	No
PWY-7210	pyrimidine deoxyribonucleotides biosynthesis from CTP	Not Significant	-1.20799	0.139254	0.210191	198.955	280.345	N-enriched	No
FOLSYN-PWY	superpathway of tetrahydrofolate biosynthesis and salvage	Not Significant	0.156563	0.139734	0.210191	1002.02	897.768	ARN-enriched	No
PWY-7332	superpathway of UDP-N-acetylglucosamine-derived O-antigen building blocks biosynthesis	Not Significant	-1.18994	0.139763	0.210191	21.4626	55.8958	N-enriched	No
GLUCONEO-PWY	gluconeogenesis I	Not Significant	0.132305	0.142072	0.212832	1262.39	1166.93	ARN-enriched	No
PWY0-1298	superpathway of pyrimidine deoxyribonucleosides degradation	Not Significant	-0.13001	0.147823	0.220589	1100.28	1200.28	N-enriched	No
PWY-5695	urate biosynthesis/inosine 5'-phosphate degradation	Not Significant	0.221931	0.150054	0.222445	1159.9	1011.91	ARN-enriched	No
PWY-5183	superpathway of aerobic toluene degradation	Not Significant	1.00688	0.150222	0.222445	0.523416	0.258416	ARN-enriched	No
CENTFERM-PWY	pyruvate fermentation to butanoate	Not Significant	0.60555	0.157724	0.232659	178.533	104.765	ARN-enriched	No
PWY-7234	inosine-5'-phosphate biosynthesis III	Not Significant	0.553592	0.158862	0.233442	672.488	482.863	ARN-enriched	No
PWY0-1061	superpathway of L-alanine biosynthesis	Not Significant	0.389065	0.166101	0.243052	1080.56	885.111	ARN-enriched	No
PWY-6590	superpathway of Clostridium acetobutylicum acidogenic fermentation	Not Significant	0.579106	0.166664	0.243052	218.902	131.727	ARN-enriched	No
PWY-5973	cis-vaccenate biosynthesis	Not Significant	-0.176278	0.17248	0.250585	1556.39	1747.68	N-enriched	No
PWY-5180	toluene degradation I (aerobic) (via o-cresol)	Not Significant	1.07092	0.179911	0.259422	63.44	26.9786	ARN-enriched	No
PWY-5182	toluene degradation II (aerobic) (via 4-methylcatechol)	Not Significant	1.07092	0.179911	0.259422	63.44	26.9786	ARN-enriched	No
THISYN-PWY	superpathway of thiamin diphosphate biosynthesis I	Not Significant	0.198372	0.183854	0.264119	693.437	608.129	ARN-enriched	No
PWY-5430	meta cleavage pathway of aromatic compounds	Not Significant	1.21666	0.187252	0.268001	0.732086	0.272071	ARN-enriched	No
PWY-6876	isopropanol biosynthesis	Not Significant	1.91061	0.192504	0.274496	15.4919	10.9364	ARN-enriched	No
PWY-6505	L-tryptophan degradation XII (Geobacillus)	Not Significant	1.00524	0.193821	0.275355	0.259134	0.0759892	ARN-enriched	No
PWY-7046	4-coumarate degradation (anaerobic)	Not Significant	0.709893	0.194697	0.275583	0.277204	0.137649	ARN-enriched	No
P161-PWY	acetylene degradation	Not Significant	-0.148721	0.197686	0.278074	1397.95	1535.82	N-enriched	No
PWY-7090	UDP-2,3-diacetamido-2,3-dideoxy-α-D-mannuronate biosynthesis	Not Significant	-1.5462	0.197902	0.278074	1.91043	7.55136	N-enriched	No
PWY-5304	superpathway of sulfur oxidation (Acidianus ambivalens)	Not Significant	-0.992542	0.204575	0.286392	320.402	360.604	N-enriched	No
PWY-5347	superpathway of L-methionine biosynthesis (transsulfuration)	Not Significant	0.22251	0.20531	0.286392	970.312	861.829	ARN-enriched	No
LEU-DEG2-PWY	L-leucine degradation I	Not Significant	0.615612	0.208036	0.289147	4.99235	3.27144	ARN-enriched	No
PWY-7663	gondoate biosynthesis (anaerobic)	Not Significant	-0.151962	0.215642	0.298641	1640.37	1807.85	N-enriched	No
AEROBACTINSYN-PWY	aerobactin biosynthesis	Not Significant	1.90221	0.231407	0.319325	4.38046	0.0707045	ARN-enriched	No
PWY0-1586	peptidoglycan maturation (meso-diaminopimelate containing)	Not Significant	-0.176369	0.234207	0.322035	1283.42	1449.33	N-enriched	No
PWY-5509	adenosylcobalamin biosynthesis from cobyrinate a,c-diamide I	Not Significant	-0.36852	0.236118	0.322688	1087.22	1246.74	N-enriched	No
RIBOSYN2-PWY	flavin biosynthesis I (bacteria and plants)	Not Significant	0.135766	0.236359	0.322688	920.296	841.152	ARN-enriched	No
P163-PWY	L-lysine fermentation to acetate and butanoate	Not Significant	-1.27907	0.24796	0.337331	20.0774	23.9775	N-enriched	No
PWY-7255	ergothioneine biosynthesis I (bacteria)	Not Significant	1.14469	0.249722	0.338532	0.2412	0.0854018	ARN-enriched	No
PWY-6269	adenosylcobalamin salvage from cobinamide II	Not Significant	-0.34698	0.25067	0.338625	1104.94	1256.62	N-enriched	No
PWY0-1297	superpathway of purine deoxyribonucleosides degradation	Not Significant	-0.114745	0.254157	0.342134	1157.66	1244.91	N-enriched	No
P124-PWY	Bifidobacterium shunt	Not Significant	-0.54458	0.258673	0.347	414.063	529.491	N-enriched	No
ASPASN-PWY	superpathway of L-aspartate and L-asparagine biosynthesis	Not Significant	-0.193677	0.266585	0.355866	1021.87	1125.44	N-enriched	No
PWY-5189	tetrapyrrole biosynthesis II (from glycine)	Not Significant	0.238649	0.267131	0.355866	664.849	552.77	ARN-enriched	No
PANTO-PWY	phosphopantothenate biosynthesis I	Not Significant	0.19477	0.272334	0.361547	783.112	700.806	ARN-enriched	No
PWY-5655	L-tryptophan degradation IX	Not Significant	0.904903	0.291023	0.38503	0.309807	0.116187	ARN-enriched	No
PWY-6728	methylaspartate cycle	Not Significant	0.887507	0.292811	0.38607	3.9808	2.31801	ARN-enriched	No
PWY-5507	adenosylcobalamin biosynthesis I (early cobalt insertion)	Not Significant	0.524641	0.317828	0.417624	21.248	15.6873	ARN-enriched	No
PWY-5647	2-nitrobenzoate degradation I	Not Significant	0.650561	0.324659	0.425149	0.185756	0.0839713	ARN-enriched	No
PWY-5188	tetrapyrrole biosynthesis I (from glutamate)	Not Significant	0.197542	0.344842	0.450048	704.39	603.473	ARN-enriched	No
COBALSYN-PWY	adenosylcobalamin salvage from cobinamide I	Not Significant	-0.237661	0.350293	0.454445	1207.15	1316.05	N-enriched	No
PWY0-1296	purine ribonucleosides degradation	Not Significant	-0.111496	0.350572	0.454445	1248.95	1331.87	N-enriched	No
PWY-5741	ethylmalonyl-CoA pathway	Not Significant	0.756567	0.352212	0.455039	0.972362	0.626601	ARN-enriched	No
PWY-5823	superpathway of CDP-glucose-derived O-antigen building blocks biosynthesis	Not Significant	0.745924	0.359685	0.463004	4.0935	0.1859	ARN-enriched	No
PWY-7295	L-arabinose degradation IV	Not Significant	0.941157	0.360782	0.463004	0.342656	0.190302	ARN-enriched	No
PWY-5971	palmitate biosynthesis II (bacteria and plants)	Not Significant	0.423178	0.362707	0.463928	535.087	423.537	ARN-enriched	No
PWY-7237	myo-, chiro- and scillo-inositol degradation	Not Significant	-0.432021	0.375526	0.478733	252.734	293.639	N-enriched	No
PWY-6397	mycolyl-arabinogalactan-peptidoglycan complex biosynthesis	Not Significant	0.836751	0.394126	0.500787	0.44251	0.175102	ARN-enriched	No
VALDEG-PWY	L-valine degradation I	Not Significant	0.675835	0.402127	0.509272	1.14174	0.0873404	ARN-enriched	No
PWY-922	mevalonate pathway I	Not Significant	0.859554	0.42933	0.541941	139.27	27.6199	ARN-enriched	No
PWY-7199	pyrimidine deoxyribonucleosides salvage	Not Significant	0.0799057	0.431105	0.542403	937.408	883.168	ARN-enriched	No
DHGLUCONATE-PYR-CAT-PWY	glucose degradation (oxidative)	Not Significant	0.662972	0.434264	0.544598	1.31208	0.82959	ARN-enriched	No
P562-PWY	myo-inositol degradation I	Not Significant	0.458816	0.445389	0.555146	88.1314	55.2944	ARN-enriched	No
PWY-5910	superpathway of geranylgeranyldiphosphate biosynthesis I (via mevalonate)	Not Significant	0.806714	0.445558	0.555146	160.969	38.7025	ARN-enriched	No
PWY-6545	pyrimidine deoxyribonucleotides de novo biosynthesis III	Not Significant	-0.440599	0.455486	0.565684	461.078	451.109	N-enriched	No
PWY-6478	GDP-D-glycero-α-D-manno-heptose biosynthesis	Not Significant	-0.525246	0.461151	0.570878	91.9121	85.859	N-enriched	No
P164-PWY	purine nucleobases degradation I (anaerobic)	Not Significant	-0.327645	0.486159	0.598007	409.195	449.019	N-enriched	No
PANTOSYN-PWY	pantothenate and coenzyme A biosynthesis I	Not Significant	0.104781	0.486172	0.598007	883.962	837.731	ARN-enriched	No
PWY-5677	succinate fermentation to butanoate	Not Significant	0.477754	0.489796	0.599129	53.5025	39.4573	ARN-enriched	No
PWY0-781	aspartate superpathway	Not Significant	0.115997	0.491495	0.599129	840.866	801.15	ARN-enriched	No
CRNFORCAT-PWY	creatinine degradation I	Not Significant	0.636322	0.491753	0.599129	0.978746	0.0932076	ARN-enriched	No
PWY-6147	6-hydroxymethyl-dihydropterin diphosphate biosynthesis I	Not Significant	-0.11558	0.50439	0.610732	716.787	760.213	N-enriched	No
PWY-5659	GDP-mannose biosynthesis	Not Significant	0.0975784	0.504449	0.610732	816.827	752.774	ARN-enriched	No
PWY-181	photorespiration	Not Significant	0.663012	0.506255	0.610998	19.3008	31.8742	ARN-enriched	No
PWY-7376	cob(II)yrinate a,c-diamide biosynthesis II (late cobalt incorporation)	Not Significant	0.38249	0.528815	0.635922	6.51551	5.06738	ARN-enriched	No
PWY-1622	formaldehyde assimilation I (serine pathway)	Not Significant	0.474843	0.530416	0.635922	1.60435	1.14066	ARN-enriched	No
P122-PWY	heterolactic fermentation	Not Significant	-0.285119	0.531862	0.635922	348.585	349.087	N-enriched	No
P381-PWY	adenosylcobalamin biosynthesis II (late cobalt incorporation)	Not Significant	0.369809	0.5349	0.637574	10.5914	8.21547	ARN-enriched	No
PWY-5676	acetyl-CoA fermentation to butanoate II	Not Significant	-0.275432	0.540227	0.641936	414.234	450.203	N-enriched	No
POLYAMINSYN3-PWY	superpathway of polyamine biosynthesis II	Not Significant	-0.313493	0.544858	0.645448	198.611	178.016	N-enriched	No
P125-PWY	superpathway of (R,R)-butanediol biosynthesis	Not Significant	-0.383554	0.56155	0.66318	20.9436	18.8915	N-enriched	No
PWY-6731	starch degradation III	Not Significant	0.464741	0.580072	0.682959	0.515174	0.400355	ARN-enriched	No
PWY-4722	creatinine degradation II	Not Significant	0.45332	0.589155	0.691539	0.658597	0.500218	ARN-enriched	No
PWY-7098	vanillin and vanillate degradation II	Not Significant	0.303841	0.599904	0.700963	0.125486	0.117598	ARN-enriched	No
PWY-5005	biotin biosynthesis II	Not Significant	-0.347916	0.600826	0.700963	74.6916	79.7399	N-enriched	No
PWY-6338	superpathway of vanillin and vanillate degradation	Not Significant	0.300044	0.604818	0.70137	0.111604	0.105327	ARN-enriched	No
PWY-7097	vanillin and vanillate degradation I	Not Significant	0.300044	0.604818	0.70137	0.111604	0.105327	ARN-enriched	No
FERMENTATION-PWY	mixed acid fermentation	Not Significant	0.0826974	0.61032	0.705625	930.139	869.628	ARN-enriched	No
PWY-5532	adenosine nucleotides degradation IV	Not Significant	0.503324	0.63139	0.7278	7.26557	2.35738	ARN-enriched	No
HSERMETANA-PWY	L-methionine biosynthesis III	Not Significant	0.131157	0.645221	0.741523	633.868	624.378	ARN-enriched	No
PWY-5265	peptidoglycan biosynthesis II (staphylococci)	Not Significant	0.714739	0.653257	0.748524	36.6281	84.793	ARN-enriched	No
PWY-7003	glycerol degradation to butanol	Not Significant	0.212142	0.687422	0.785334	217.411	179.851	ARN-enriched	No
PWY-6892	thiazole biosynthesis I (E. coli)	Not Significant	-0.0730115	0.692804	0.789141	971.491	979.041	N-enriched	No
PWY-4361	S-methyl-5-thio-α-D-ribose 1-phosphate degradation	Not Significant	-0.282398	0.704973	0.800633	0.16635	0.268301	N-enriched	No
PWY-7527	L-methionine salvage cycle III	Not Significant	-0.278553	0.707447	0.801079	0.275817	0.436179	N-enriched	No
PWY-6572	chondroitin sulfate degradation I (bacterial)	Not Significant	-0.513479	0.716592	0.80654	20.5811	48.7695	N-enriched	No
P101-PWY	ectoine biosynthesis	Not Significant	-0.387722	0.718496	0.80654	0.320625	0.216404	N-enriched	No
PWY-7539	6-hydroxymethyl-dihydropterin diphosphate biosynthesis III (Chlamydia)	Not Significant	0.0494327	0.719295	0.80654	719.514	680.489	ARN-enriched	No
PWY-5484	glycolysis II (from fructose 6-phosphate)	Not Significant	0.063071	0.720649	0.80654	1145.76	1116.53	ARN-enriched	No
GLYCOLYSIS	glycolysis I (from glucose 6-phosphate)	Not Significant	-0.0362732	0.732522	0.817452	1325.7	1371.32	N-enriched	No
P221-PWY	octane oxidation	Not Significant	-0.329817	0.742438	0.826124	63.2711	78.9981	N-enriched	No
PWY-1541	superpathway of taurine degradation	Not Significant	-0.57024	0.748272	0.830216	3.50877	4.24498	N-enriched	No
PWY-5531	chlorophyllide a biosynthesis II (anaerobic)	Not Significant	0.237642	0.76005	0.838451	0.682521	0.600881	ARN-enriched	No
PWY-7159	chlorophyllide a biosynthesis III (aerobic, light independent)	Not Significant	0.237642	0.76005	0.838451	0.682521	0.600881	ARN-enriched	No
PWY-7007	methyl ketone biosynthesis	Not Significant	-0.22908	0.772227	0.84945	1.05263	1.08129	N-enriched	No
ARGORNPROST-PWY	arginine, ornithine and proline interconversion	Not Significant	-0.0814234	0.782086	0.857844	174.905	190.119	N-enriched	No
PWY-7377	cob(II)yrinate a,c-diamide biosynthesis I (early cobalt insertion)	Not Significant	0.180945	0.786753	0.860511	269.416	173.035	ARN-enriched	No
CHLOROPHYLL-SYN	chlorophyllide a biosynthesis I (aerobic, light-dependent)	Not Significant	-0.202713	0.800732	0.87332	0.638523	0.71498	N-enriched	No
PWY1G-0	mycothiol biosynthesis	Not Significant	-0.175603	0.815464	0.886875	1.15183	1.78205	N-enriched	No
PWY-5941	glycogen degradation II (eukaryotic)	Not Significant	-0.100669	0.824194	0.893845	0.0801968	0.107439	N-enriched	No
PWY-7431	aromatic biogenic amine degradation (bacteria)	Not Significant	0.1368	0.855382	0.925062	3.99058	6.79869	ARN-enriched	No
TRPSYN-PWY	L-tryptophan biosynthesis	Not Significant	0.0176476	0.859589	0.927008	956.88	935.372	ARN-enriched	No
PWY-6174	mevalonate pathway II (archaea)	Not Significant	0.105013	0.869392	0.932538	0.224077	0.0395285	ARN-enriched	No
PWY-6383	mono-trans, poly-cis decaprenyl phosphate biosynthesis	Not Significant	0.118033	0.869562	0.932538	7.91613	8.354	ARN-enriched	No
P261-PWY	coenzyme M biosynthesis I	Not Significant	0.141157	0.877846	0.938807	0.532886	0.479699	ARN-enriched	No
PWY-6165	chorismate biosynthesis II (archaea)	Not Significant	0.193004	0.884891	0.94372	2.83318	1.33627	ARN-enriched	No
HISDEG-PWY	L-histidine degradation I	Not Significant	-0.0545811	0.898206	0.955274	180.716	186.676	N-enriched	No
CODH-PWY	reductive acetyl coenzyme A pathway	Not Significant	-0.154829	0.906297	0.961224	2.8517	18.5041	N-enriched	No
PWY-2941	L-lysine biosynthesis II	Not Significant	-0.0657485	0.908977	0.961418	216.181	311.261	N-enriched	No
PWY-7456	mannan degradation	Not Significant	-0.0837829	0.917615	0.967895	194.49	200.193	N-enriched	No
ANAEROFRUCAT-PWY	homolactic fermentation	Not Significant	0.013043	0.922553	0.969496	1227.9	1230.79	ARN-enriched	No
PWY-6906	chitin derivatives degradation	Not Significant	0.0765745	0.924169	0.969496	1.92521	2.47531	ARN-enriched	No
P108-PWY	pyruvate fermentation to propanoate I	Not Significant	0.0586631	0.929036	0.971079	342.818	315.194	ARN-enriched	No
P184-PWY	protocatechuate degradation I (meta-cleavage pathway)	Not Significant	0.079917	0.930723	0.971079	0.178248	0.216189	ARN-enriched	No
GLCMANNANAUT-PWY	superpathway of N-acetylglucosamine, N-acetylmannosamine and N-acetylneuraminate degradation	Not Significant	-0.0120429	0.938734	0.976791	721.863	735.793	N-enriched	No
PWY-4984	urea cycle	Not Significant	0.0402924	0.941426	0.976951	89.3599	111.422	ARN-enriched	No
PWY-5384	sucrose degradation IV (sucrose phosphorylase)	Not Significant	-0.00950486	0.951921	0.984871	1023.05	1001.67	N-enriched	No
P4-PWY	superpathway of L-lysine, L-threonine and L-methionine biosynthesis I	Not Significant	0.00758986	0.954174	0.984871	889.565	903.792	ARN-enriched	No
NADSYN-PWY	NAD biosynthesis II (from tryptophan)	Not Significant	-0.0654142	0.959034	0.985253	0.85268	0.304437	N-enriched	No
PWY-5651	L-tryptophan degradation to 2-amino-3-carboxymuconate semialdehyde	Not Significant	-0.0644293	0.959662	0.985253	0.534007	0.19031	N-enriched	No
PWY-6470	peptidoglycan biosynthesis V (β-lactam resistance)	Not Significant	0.0394297	0.964034	0.987109	197.604	131.338	ARN-enriched	No
PWY-6897	thiamin salvage II	Not Significant	-0.00439888	0.96987	0.988805	992.375	983.083	N-enriched	No
PWY-5529	superpathway of bacteriochlorophyll a biosynthesis	Not Significant	-0.0310477	0.970827	0.988805	0.729575	0.739985	N-enriched	No
DENITRIFICATION-PWY	nitrate reduction I (denitrification)	Not Significant	0.0197224	0.973827	0.989244	0.387388	0.257844	ARN-enriched	No
PWY-5088	L-glutamate degradation VIII (to propanoate)	Not Significant	-0.0479696	0.97763	0.989686	22.1493	16.5378	N-enriched	No
PWY-6396	superpathway of 2,3-butanediol biosynthesis	Not Significant	-0.0175646	0.980782	0.989686	24.5283	12.9306	N-enriched	No
PWY-7616	methanol oxidation to carbon dioxide	Not Significant	-0.0136569	0.982938	0.989686	0.900345	0.813957	N-enriched	No
PWY-6641	superpathway of sulfolactate degradation	Not Significant	-0.0213779	0.987813	0.989686	1.18245	0.571823	N-enriched	No
PWY-3661	glycine betaine degradation I	Not Significant	0.0088943	0.988858	0.989686	0.264688	0.195253	ARN-enriched	No
LACTOSECAT-PWY	lactose and galactose degradation I	Not Significant	-0.0113951	0.989686	0.989686	111.141	47.616	N-enriched	No
