# Supplementary material for: Remodeling of gut bacteriome and virome in acute retinal necrosis: expansion of Enterobacteriaceae-related taxa
Source: Front Microbiol. 2026 Jun 29;17:1848524. doi: 10.3389/fmicb.2026.1848524 (PMC13357178; doi:10.3389/fmicb.2026.1848524)
Supplement: Supplementary file 7 [file Table_6.XLSX]

## Sheet: Table S6
Table S6: AMG pathway outputs
Direction was assigned based on the sign of Log2FC. Nominal differences were defined as unadjusted P < 0.05.
Pathway	Metabolism	Direction	Log2FC	P_value	FDR	Mean_ARN	Mean_N
D-Alanine metabolism	Metabolism of other amino acids	Enriched in N	-5.62174	0.0078507	0.698712	0.377275	2.78167
Thiamine metabolism	Metabolism of cofactors and vitamins	Enriched in N	-5.66553	0.026471	0.917298	4.64067	146.976
Lipopolysaccharide biosynthesis	Glycan biosynthesis and metabolism	Enriched in N	-3.48939	0.0354656	0.917298	801.552	285.004
Oxidative phosphorylation	Energy metabolism	Enriched in N	-4.02898	0.0412269	0.917298	0.00526378	0.180793
C5-Branched dibasic acid metabolism	Carbohydrate metabolism	Not Significant	-2.9345	0.0771179	0.931923	0.0463075	1.18574
Valine, leucine and isoleucine biosynthesis	Amino acid metabolism	Not Significant	-2.9345	0.0771179	0.931923	0.0463075	1.18574
Nicotinate and nicotinamide metabolism	Metabolism of cofactors and vitamins	Not Significant	-3.08339	0.0797134	0.931923	34.4334	215.911
Nitrogen metabolism	Energy metabolism	Not Significant	-3.74846	0.142429	0.931923	0.891458	2.62035
Sphingolipid metabolism	Lipid metabolism	Not Significant	-3.41319	0.153577	0.931923	2.82294	12.7799
Peptidoglycan biosynthesis	Glycan biosynthesis and metabolism	Not Significant	-2.8158	0.163493	0.931923	3.85423	6.95407
Citrate cycle (TCA cycle)	Carbohydrate metabolism	Not Significant	-2.45746	0.187012	0.931923	1.31931	6.03718
Monobactam biosynthesis	Biosynthesis of other secondary metabolites	Not Significant	-3.15159	0.204372	0.931923	0.715781	1.39139
Prodigiosin biosynthesis	Biosynthesis of other secondary metabolites	Not Significant	-3.35659	0.221882	0.931923	13.2256	7.89108
Selenocompound metabolism	Metabolism of other amino acids	Not Significant	-2.98654	0.246338	0.931923	0.834798	5.75877
Other glycan degradation	Glycan biosynthesis and metabolism	Not Significant	-1.98511	0.26137	0.931923	3.26511	13.942
Methane metabolism	Energy metabolism	Not Significant	-2.86921	0.290387	0.931923	4.45719	14.3859
Sulfur metabolism	Energy metabolism	Not Significant	-1.27893	0.293567	0.931923	224.246	377.128
Biosynthesis of vancomycin group antibiotics	Metabolism of terpenoids and polyketides	Not Significant	-1.69402	0.304394	0.931923	0.29138	4.50471
Glycine, serine and threonine metabolism	Amino acid metabolism	Not Significant	-2.85772	0.311414	0.931923	5.85327	20.747
Riboflavin metabolism	Metabolism of cofactors and vitamins	Not Significant	-2.57323	0.313206	0.931923	2.77078	16.0728
Biosynthesis of enediyne antibiotics	Metabolism of terpenoids and polyketides	Not Significant	-2.46263	0.320339	0.931923	0.468705	0.971814
Tyrosine metabolism	Amino acid metabolism	Not Significant	-3.02255	0.321012	0.931923	0.0630389	0.430656
Pyrimidine metabolism	Nucleotide metabolism	Not Significant	-2.44378	0.321945	0.931923	0.00787191	0.165692
Benzoate degradation	Xenobiotics biodegradation and metabolism	Not Significant	-2.72558	0.332288	0.931923	16.2904	30.7482
Cyanoamino acid metabolism	Metabolism of other amino acids	Not Significant	-3.42608	0.336291	0.931923	0.591684	4.49482
Inositol phosphate metabolism	Carbohydrate metabolism	Not Significant	-2.06933	0.347281	0.931923	7.38109e-05	115.06
Taurine and hypotaurine metabolism	Metabolism of other amino acids	Not Significant	-2.58331	0.359595	0.931923	0.106386	0.357605
Glutathione metabolism	Metabolism of other amino acids	Not Significant	-2.26379	0.371761	0.931923	2.56633	11.152
Isoquinoline alkaloid biosynthesis	Biosynthesis of other secondary metabolites	Not Significant	-2.58242	0.372733	0.931923	0.0459139	0.236544
Novobiocin biosynthesis	Biosynthesis of other secondary metabolites	Not Significant	-2.58242	0.372733	0.931923	0.0459139	0.236544
Tropane, piperidine and pyridine alkaloid biosynthesis	Biosynthesis of other secondary metabolites	Not Significant	-2.58242	0.372733	0.931923	0.0459139	0.236544
Ubiquinone and other terpenoid-quinone biosynthesis	Metabolism of cofactors and vitamins	Not Significant	-1.92175	0.402032	0.931923	9.63256	43.0965
Starch and sucrose metabolism	Carbohydrate metabolism	Not Significant	1.90772	0.408342	0.931923	12.3938	12.7585
Alanine, aspartate and glutamate metabolism	Amino acid metabolism	Not Significant	-1.59609	0.424828	0.931923	42.5151	75.8084
Sulfur relay system	Folding, sorting and degradation	Not Significant	-1.47874	0.430461	0.931923	181.564	504.705
Fructose and mannose metabolism	Carbohydrate metabolism	Not Significant	-1.77728	0.452814	0.931923	3.31779	24.5341
Valine, leucine and isoleucine degradation	Amino acid metabolism	Not Significant	0.97534	0.459797	0.931923	0.225182	0.0077335
Porphyrin and chlorophyll metabolism	Metabolism of cofactors and vitamins	Not Significant	-1.12347	0.467079	0.931923	234.691	341.187
Pantothenate and CoA biosynthesis	Metabolism of cofactors and vitamins	Not Significant	-1.34362	0.487929	0.931923	8.17291	29.2099
Glycerophospholipid metabolism	Lipid metabolism	Not Significant	-1.47181	0.499844	0.931923	2.95446	39.8924
Lysine biosynthesis	Amino acid metabolism	Not Significant	-1.46291	0.521679	0.931923	4.24968	1.00357
Drug metabolism - other enzymes	Xenobiotics biodegradation and metabolism	Not Significant	-1.61932	0.542366	0.931923	1.58784	12.0681
Fatty acid biosynthesis	Lipid metabolism	Not Significant	-1.6004	0.550244	0.931923	24.4364	9.82254
Carbon fixation pathways in prokaryotes	Energy metabolism	Not Significant	0.87203	0.561306	0.931923	13.0019	25.2482
Phenylalanine, tyrosine and tryptophan biosynthesis	Amino acid metabolism	Not Significant	-1.47154	0.563794	0.931923	3.22437	53.4025
Fatty acid degradation	Lipid metabolism	Not Significant	0.525222	0.578988	0.931923	0.148699	0.0213859
Cysteine and methionine metabolism	Amino acid metabolism	Not Significant	-0.40626	0.586923	0.931923	2382.98	1854.11
Vitamin B6 metabolism	Metabolism of cofactors and vitamins	Not Significant	1.32076	0.591338	0.931923	1388.09	2.63598
Dioxin degradation	Xenobiotics biodegradation and metabolism	Not Significant	0.366927	0.602474	0.931923	0.0628487	0.0498793
Xylene degradation	Xenobiotics biodegradation and metabolism	Not Significant	0.366927	0.602474	0.931923	0.0628487	0.0498793
Pentose phosphate pathway	Carbohydrate metabolism	Not Significant	-1.17739	0.64683	0.931923	4.33399	14.4591
Phosphonate and phosphinate metabolism	Metabolism of other amino acids	Not Significant	0.552972	0.676145	0.931923	545.377	282.189
Glycosphingolipid biosynthesis - globo and isoglobo series	Glycan biosynthesis and metabolism	Not Significant	-0.849046	0.676875	0.931923	0.246368	0.544662
Amino sugar and nucleotide sugar metabolism	Carbohydrate metabolism	Not Significant	-0.906316	0.680881	0.931923	11.0699	77.5058
Ascorbate and aldarate metabolism	Carbohydrate metabolism	Not Significant	-0.858917	0.686492	0.931923	3.49177	3.4529
Pyruvate metabolism	Carbohydrate metabolism	Not Significant	-0.555182	0.694915	0.931923	9.18559	33.456
Butanoate metabolism	Carbohydrate metabolism	Not Significant	-0.89658	0.712246	0.931923	3.48981	18.2138
One carbon pool by folate	Metabolism of cofactors and vitamins	Not Significant	0.71564	0.719329	0.931923	21.7769	54.9512
Purine metabolism	Nucleotide metabolism	Not Significant	-0.642135	0.720932	0.931923	53.0665	100.767
Phenylpropanoid biosynthesis	Biosynthesis of other secondary metabolites	Not Significant	-0.655177	0.726994	0.931923	0.0459974	0.263688
Histidine metabolism	Amino acid metabolism	Not Significant	-1.15313	0.742928	0.931923	1.23673	18.335
Arabinogalactan biosynthesis - Mycobacterium	Glycan biosynthesis and metabolism	Not Significant	0.547078	0.749956	0.931923	0.700517	0.135926
Carbon fixation in photosynthetic organisms	Energy metabolism	Not Significant	-0.566673	0.750774	0.931923	7.02615	16.97
Propanoate metabolism	Carbohydrate metabolism	Not Significant	-0.763182	0.761478	0.931923	1.4921	2.9565
Biosynthesis of secondary metabolites - other antibiotics	Biosynthesis of other secondary metabolites	Not Significant	0.770868	0.76273	0.931923	93.5042	50.6157
Phenazine biosynthesis	Biosynthesis of other secondary metabolites	Not Significant	-0.442423	0.766396	0.931923	0.485082	0.79662
Primary bile acid biosynthesis	Lipid metabolism	Not Significant	-0.777721	0.767883	0.931923	0.568133	1.80966
Secondary bile acid biosynthesis	Lipid metabolism	Not Significant	-0.777721	0.767883	0.931923	0.568133	1.80966
Arginine and proline metabolism	Amino acid metabolism	Not Significant	-0.986138	0.769748	0.931923	38.2543	4.80711
Folate biosynthesis	Metabolism of cofactors and vitamins	Not Significant	-0.437139	0.782052	0.931923	868.963	798.734
Polyketide sugar unit biosynthesis	Metabolism of terpenoids and polyketides	Not Significant	-0.76368	0.790616	0.931923	1.64716	5.64297
Streptomycin biosynthesis	Biosynthesis of other secondary metabolites	Not Significant	-0.76368	0.790616	0.931923	1.64716	5.64297
Mannose type O-glycan biosynthesis	Glycan biosynthesis and metabolism	Not Significant	-0.440865	0.79325	0.931923	3.07572	71.9365
Glyoxylate and dicarboxylate metabolism	Carbohydrate metabolism	Not Significant	-0.519095	0.800974	0.931923	6.00738	16.0956
Acarbose and validamycin biosynthesis	Biosynthesis of other secondary metabolites	Not Significant	-0.718444	0.801187	0.931923	1.57717	5.44272
Arachidonic acid metabolism	Lipid metabolism	Not Significant	0.427306	0.80327	0.931923	0.120408	0.31679
Terpenoid backbone biosynthesis	Metabolism of terpenoids and polyketides	Not Significant	-0.46794	0.830907	0.931923	1.54005	4.49236
Biotin metabolism	Metabolism of cofactors and vitamins	Not Significant	-0.448657	0.832805	0.931923	26.8552	14.1734
Glycolysis / Gluconeogenesis	Carbohydrate metabolism	Not Significant	-0.635565	0.848928	0.931923	3.3421	10.8583
Glycerolipid metabolism	Lipid metabolism	Not Significant	0.339281	0.869598	0.931923	2.06978	4.70455
Other types of O-glycan biosynthesis	Glycan biosynthesis and metabolism	Not Significant	-0.265981	0.874854	0.931923	0.813548	0.146633
Tryptophan metabolism	Amino acid metabolism	Not Significant	0.347455	0.893961	0.931923	1.00975	2.5299
Arginine biosynthesis	Amino acid metabolism	Not Significant	-0.386678	0.895975	0.931923	26.2343	9.74052
Pentose and glucuronate interconversions	Carbohydrate metabolism	Not Significant	0.278313	0.8993	0.931923	5.54372	11.03
D-Glutamine and D-glutamate metabolism	Metabolism of other amino acids	Not Significant	0.256841	0.90026	0.931923	0.0676493	0.315618
Ether lipid metabolism	Lipid metabolism	Not Significant	-0.321401	0.90051	0.931923	1.69082	11.0715
Photosynthesis - antenna proteins	Energy metabolism	Not Significant	-0.170729	0.923461	0.93777	25.2063	0.479558
Phenylalanine metabolism	Amino acid metabolism	Not Significant	0.274381	0.927234	0.93777	4.2108	7.07067
Galactose metabolism	Carbohydrate metabolism	Not Significant	0.00613048	0.997338	0.997338	5.30403	10.3731
alpha-Linolenic acid metabolism	Lipid metabolism	NA	NA	NA	NA	0.0220113	0
Biosynthesis of ansamycins	Metabolism of terpenoids and polyketides	NA	NA	NA	NA	0.0210846	0.479378
Linoleic acid metabolism	Lipid metabolism	NA	NA	NA	NA	0.0220113	0
