# Supplementary material for: Remodeling of gut bacteriome and virome in acute retinal necrosis: expansion of Enterobacteriaceae-related taxa
Source: Front Microbiol. 2026 Jun 29;17:1848524. doi: 10.3389/fmicb.2026.1848524 (PMC13357178; doi:10.3389/fmicb.2026.1848524)
Supplement: Supplementary file 8 [file Table_7.XLSX]

## Sheet: Table S7_Overview
Supplementary Table 7 Legends
Table S7A	Network nodes
Table S7B	Network edges
Table S7C	Exploratory ROC

## Sheet: Table S7A
Table S7A: Network nodes
Node	Node_category
s__Wanchaivirus HK106	Phage
s__Enterobacteria phage mEp237	Phage
s__Wongtaivirus ECP1	Phage
Escherichia	Bacteria
TCA cycle IV	Bacterial Function
methylphosphonate degradation I	Bacterial Function
Glycolysis, pyruvate dehydrogenase, TCA, and glyoxylate bypass	Bacterial Function
Glyoxylate bypass and TCA	Bacterial Function
Demethylmenaquinol-6 biosynthesis I	Bacterial Function
Demethylmenaquinol-9 biosynthesis	Bacterial Function
D-glucarate degradation I	Bacterial Function
D-galactarate degradation I	Bacterial Function
D-glucarate and D-galactarate degradation	Bacterial Function
Glyoxylate cycle	Bacterial Function
Enterobactin biosynthesis	Bacterial Function
Heme biosynthesis from uroporphyrinogen-III	Bacterial Function
L-arginine degradation II	Bacterial Function

## Sheet: Table S7B
Table S7B: Network edges
Source	Target	Edge type	Spearman rho	P_value	Adjusted P value	Interaction category	Edge style
s__Wanchaivirus HK106	TCA cycle IV	Positive correlation	0.789236	3.52283e-05	9.86393e-05	Positive	Solid
s__Wanchaivirus HK106	methylphosphonate degradation I	Positive correlation	0.748501	0.000146943	0.000235109	Positive	Solid
s__Wanchaivirus HK106	Glycolysis, pyruvate dehydrogenase, TCA, and glyoxylate bypass	Positive correlation	0.766323	8.1439e-05	0.000152019	Positive	Solid
s__Wanchaivirus HK106	Glyoxylate bypass and TCA	Positive correlation	0.766323	8.1439e-05	0.000152019	Positive	Solid
s__Wanchaivirus HK106	Demethylmenaquinol-6 biosynthesis I	Positive correlation	0.672124	0.00116998	0.00167997	Positive	Solid
s__Wanchaivirus HK106	Demethylmenaquinol-9 biosynthesis	Positive correlation	0.672124	0.00116998	0.00167997	Positive	Solid
s__Wanchaivirus HK106	D-glucarate degradation I	Positive correlation	0.748501	0.000146943	0.000235109	Positive	Solid
s__Wanchaivirus HK106	D-galactarate degradation I	Positive correlation	0.750199	0.0001392	0.000235109	Positive	Solid
s__Wanchaivirus HK106	D-glucarate and D-galactarate degradation	Positive correlation	0.750199	0.0001392	0.000235109	Positive	Solid
s__Wanchaivirus HK106	Glyoxylate cycle	Positive correlation	0.76802	7.67846e-05	0.000152019	Positive	Solid
s__Wanchaivirus HK106	Enterobactin biosynthesis	Positive correlation	0.694188	0.000684725	0.00103634	Positive	Solid
s__Wanchaivirus HK106	Heme biosynthesis from uroporphyrinogen-III	Positive correlation	0.724739	0.000300857	0.000467999	Positive	Solid
s__Wanchaivirus HK106	L-arginine degradation II	Positive correlation	0.773112	6.4168e-05	0.000139553	Positive	Solid
s__Enterobacteria phage mEp237	TCA cycle IV	Positive correlation	0.767547	7.80585e-05	0.000152019	Positive	Solid
s__Enterobacteria phage mEp237	methylphosphonate degradation I	Positive correlation	0.806365	1.75709e-05	5.58066e-05	Positive	Solid
s__Enterobacteria phage mEp237	Glycolysis, pyruvate dehydrogenase, TCA, and glyoxylate bypass	Positive correlation	0.779898	5.01548e-05	0.000122116	Positive	Solid
s__Enterobacteria phage mEp237	Glyoxylate bypass and TCA	Positive correlation	0.779898	5.01548e-05	0.000122116	Positive	Solid
s__Enterobacteria phage mEp237	Demethylmenaquinol-6 biosynthesis I	Positive correlation	0.77284	6.47927e-05	0.000139553	Positive	Solid
s__Enterobacteria phage mEp237	Demethylmenaquinol-9 biosynthesis	Positive correlation	0.77284	6.47927e-05	0.000139553	Positive	Solid
s__Enterobacteria phage mEp237	D-glucarate degradation I	Positive correlation	0.783427	4.39744e-05	0.000117265	Positive	Solid
s__Enterobacteria phage mEp237	D-galactarate degradation I	Positive correlation	0.804601	1.89344e-05	5.58066e-05	Positive	Solid
s__Enterobacteria phage mEp237	D-glucarate and D-galactarate degradation	Positive correlation	0.804601	1.89344e-05	5.58066e-05	Positive	Solid
s__Enterobacteria phage mEp237	Glyoxylate cycle	Positive correlation	0.749902	0.000140527	0.000235109	Positive	Solid
s__Enterobacteria phage mEp237	Enterobactin biosynthesis	Positive correlation	0.809894	1.50972e-05	5.58066e-05	Positive	Solid
s__Enterobacteria phage mEp237	Heme biosynthesis from uroporphyrinogen-III	Positive correlation	0.809894	1.50972e-05	5.58066e-05	Positive	Solid
s__Enterobacteria phage mEp237	L-arginine degradation II	Positive correlation	0.806365	1.75709e-05	5.58066e-05	Positive	Solid
s__Wongtaivirus ECP1	methylphosphonate degradation I	Positive correlation	0.636932	0.00252707	0.00321626	Positive	Solid
s__Wongtaivirus ECP1	Demethylmenaquinol-6 biosynthesis I	Positive correlation	0.646391	0.00207373	0.00276498	Positive	Solid
s__Wongtaivirus ECP1	Demethylmenaquinol-9 biosynthesis	Positive correlation	0.646391	0.00207373	0.00276498	Positive	Solid
s__Wongtaivirus ECP1	D-galactarate degradation I	Positive correlation	0.633779	0.00269541	0.00328136	Positive	Solid
s__Wongtaivirus ECP1	D-glucarate and D-galactarate degradation	Positive correlation	0.633779	0.00269541	0.00328136	Positive	Solid
s__Wongtaivirus ECP1	Enterobactin biosynthesis	Positive correlation	0.643238	0.00221659	0.00288673	Positive	Solid
s__Wongtaivirus ECP1	Heme biosynthesis from uroporphyrinogen-III	Positive correlation	0.651121	0.00187393	0.0026235	Positive	Solid
s__Wongtaivirus ECP1	L-arginine degradation II	Positive correlation	0.621166	0.00346514	0.00412868	Positive	Solid
Escherichia	TCA cycle IV	Positive correlation	0.852632	1.8006e-06	9.1667e-06	Positive	Solid
Escherichia	methylphosphonate degradation I	Positive correlation	0.893233	1.15538e-07	9.24302e-07	Positive	Solid
Escherichia	Glycolysis, pyruvate dehydrogenase, TCA, and glyoxylate bypass	Positive correlation	0.915789	1.48531e-08	2.77257e-07	Positive	Solid
Escherichia	Glyoxylate bypass and TCA	Positive correlation	0.915789	1.48531e-08	2.77257e-07	Positive	Solid
Escherichia	Demethylmenaquinol-6 biosynthesis I	Positive correlation	0.834586	4.75061e-06	2.04641e-05	Positive	Solid
Escherichia	Demethylmenaquinol-9 biosynthesis	Positive correlation	0.834586	4.75061e-06	2.04641e-05	Positive	Solid
Escherichia	D-glucarate degradation I	Positive correlation	0.885714	2.07205e-07	1.45043e-06	Positive	Solid
Escherichia	D-galactarate degradation I	Positive correlation	0.902256	5.39948e-08	6.04741e-07	Positive	Solid
Escherichia	D-glucarate and D-galactarate degradation	Positive correlation	0.902256	5.39948e-08	6.04741e-07	Positive	Solid
Escherichia	Glyoxylate cycle	Positive correlation	0.941353	6.2936e-10	3.52442e-08	Positive	Solid
Escherichia	Enterobactin biosynthesis	Positive correlation	0.896241	9.03562e-08	8.43324e-07	Positive	Solid
Escherichia	Heme biosynthesis from uroporphyrinogen-III	Positive correlation	0.875188	4.4001e-07	2.46406e-06	Positive	Solid
Escherichia	L-arginine degradation II	Positive correlation	0.879699	3.21367e-07	1.99962e-06	Positive	Solid
s__Wanchaivirus HK106	Escherichia	Predicted phage-host association				Infection	Solid_Thick
s__Enterobacteria phage mEp237	Escherichia	Predicted phage-host association				Infection	Solid_Thick
s__Wongtaivirus ECP1	Escherichia	Predicted phage-host association				Infection	Solid_Thick

## Sheet: Table S7C
Table S7C: Exploratory ROC
Feature or model	Model type	Apparent AUC with 95%CI	Bootstrap optimism bias	Optimism corrected AUC
Escherichia	Univariable	0.800 (0.593 - 1.000)
Wanchaivirus HK106	Univariable	0.805 (0.627 - 0.983)
Enterobacteria phage mEp237	Univariable	0.780 (0.600 - 0.960)
Wongtaivirus ECP1	Univariable	0.760 (0.544 - 0.976)
Three-phage signature	Univariable	0.840 (0.652 - 1.000)
Combined Model (Escherichia + Phage Signature)	Multivariable	0.820 (0.612 - 1.000)	0.046	0.774
